# Supplementary material for: Stevioside methanol tetra­solvate
Source: Acta Crystallogr Sect E Struct Rep Online. 2013 Feb 20;69(Pt 3):o410–1. doi: 10.1107/S1600536813003954 (PMC3588499; doi:10.1107/S1600536813003954)
Supplement: Supplementary file 1 [file e-69-0o410-sup1.cif]

##############################################################################
#                                                                            #
# This CIF contains the data in a paper accepted for publication in          #
# Acta Crystallographica Section E. It conforms to the requirements of       #
# Notes for Authors for Acta Crystallographica Section E, and has been       #
# peer reviewed under the auspices of the IUCr Commission on Journals.       #
#                                                                            #
# Full details of the Crystallographic Information File format               #
# are given in the paper "The Crystallographic Information File (CIF):       #
# a New Standard Archive File for Crystallography" by S. R. Hall, F. H.      #
# Allen and I. D. Brown [Acta Cryst. (1991), A47, 655-685].                  #
#                                                                            #
# The current version of the core CIF dictionary is obtainable from          #
# ftp://ftp.iucr.org/pub/cif_core.dic.                                       #
#                                                                            #
# Software is freely available for graphical display of the structure(s)     #
# in this CIF. For information consult the CIF software page                 #
# http://www.iucr.org/resources/cif/software.                                #
#                                                                            #
# This file may be used for bona fide research purposes within the           #
# scientific community so long as proper attribution is given to the journal # 
# article from which it was obtained.                                        #
#                                                                            #
##############################################################################
data_I
_audit_creation_method     SHELXL-97
_chemical_name_systematic     'Stevioside methanol tetrasolvate'
_chemical_name_common     Stevioside
_chemical_formula_moiety     'C38 H60 O18, 4(C H4 O)'
_chemical_formula_sum     'C42 H76 O22'
_chemical_formula_iupac     'C38 H60 O18, 4C H4 O'
_chemical_formula_weight     933.03
_chemical_melting_point     ?
_symmetry_cell_setting     monoclinic
_symmetry_space_group_name_H-M     'P 21'
_symmetry_space_group_name_Hall     'P 2yb'
loop_
    _symmetry_equiv_pos_as_xyz
    'x, y, z'
    '-x, y+1/2, -z'
_cell_length_a     15.0413(2)
_cell_length_b     7.78660(10)
_cell_length_c     19.6443(3)
_cell_angle_alpha     90.00
_cell_angle_beta     96.2310(10)
_cell_angle_gamma     90.00
_cell_volume     2287.16(5)
_cell_formula_units_Z     2
_cell_measurement_reflns_used     9008
_cell_measurement_theta_min     2.26
_cell_measurement_theta_max     68.81
_cell_measurement_temperature     100(2)
_exptl_crystal_description     'block'
_exptl_crystal_colour     'colourless'
_exptl_crystal_size_max     0.42
_exptl_crystal_size_mid     0.14
_exptl_crystal_size_min     0.11
_exptl_crystal_density_diffrn     1.355
_exptl_crystal_density_meas     ?
_exptl_crystal_density_method     'not measured'
_exptl_crystal_F_000     1008
_exptl_absorpt_coefficient_mu     0.919
_exptl_absorpt_correction_type     multi-scan
_exptl_absorpt_process_details     '(SADABS; Bruker, 1999)'
_exptl_absorpt_correction_T_min     0.6988
_exptl_absorpt_correction_T_max     0.9056
_exptl_special_details
;
;
_diffrn_ambient_temperature     100(2)
_diffrn_radiation_type     CuK\a
_diffrn_radiation_wavelength     1.54178
_diffrn_radiation_source     'fine-focus sealed tube'
_diffrn_radiation_monochromator     graphite
_diffrn_measurement_device_type     'Bruker APEXII CCD'
_diffrn_measurement_method     '\f and \w scans'
_diffrn_detector_area_resol_mean     ?
_diffrn_reflns_number     29032
_diffrn_reflns_av_R_equivalents     0.0313
_diffrn_reflns_av_sigmaI/netI     0.0270
_diffrn_reflns_theta_min     2.26
_diffrn_reflns_theta_max     69.38
_diffrn_reflns_theta_full     69.38
_diffrn_measured_fraction_theta_max     0.969
_diffrn_measured_fraction_theta_full     0.969
_diffrn_reflns_limit_h_min     -17
_diffrn_reflns_limit_h_max     18
_diffrn_reflns_limit_k_min     -9
_diffrn_reflns_limit_k_max     9
_diffrn_reflns_limit_l_min     -23
_diffrn_reflns_limit_l_max     22
_diffrn_standards_number     0
_diffrn_standards_interval_count     ?
_diffrn_standards_interval_time     ?
_diffrn_standards_decay_%     ?
_refine_special_details
;
Refinement of <i>F</i>^2^ against ALL reflections. The weighted <i>R</i>-factor
<i>wR</i> and goodness of fit <i>S</i> are based on <i>F</i>^2^, conventional
<i>R</i>-factors <i>R</i> are based on <i>F</i>, with <i>F</i> set to zero for
negative <i>F</i>^2^. The threshold expression of <i>F</i>^2^ >
\s(<i>F</i>^2^) is used only for calculating <i>R</i>-factors(gt) <i>etc</i>.
and is not relevant to the choice of reflections for refinement.
<i>R</i>-factors based on <i>F</i>^2^ are statistically about twice as large
as those based on <i>F</i>, and <i>R</i>- factors based on ALL data will be
even larger.
;
_reflns_number_total     7325
_reflns_number_gt     7174
_reflns_threshold_expression     I>2sigma(I)
_refine_ls_structure_factor_coef     Fsqd
_refine_ls_matrix_type     full
_refine_ls_R_factor_all     0.0304
_refine_ls_R_factor_gt     0.0297
_refine_ls_wR_factor_gt     0.0754
_refine_ls_wR_factor_ref     0.0759
_refine_ls_goodness_of_fit_ref     1.048
_refine_ls_restrained_S_all     1.048
_refine_ls_number_reflns     7325
_refine_ls_number_parameters     612
_refine_ls_number_restraints     1
_refine_ls_hydrogen_treatment     constr
_refine_ls_weighting_scheme     calc
_refine_ls_weighting_details
         'calc w=1/[\s^2^(Fo^2^)+(0.0397P)^2^+0.7153P] where P=(Fo^2^+2Fc^2^)/3'
_atom_sites_solution_hydrogens     geom
_atom_sites_solution_primary     direct
_atom_sites_solution_secondary     difmap
_refine_ls_shift/su_max     0.007
_refine_ls_shift/su_mean     0.000
_refine_diff_density_max     0.344
_refine_diff_density_min     -0.349
_refine_ls_extinction_method     none
_refine_ls_extinction_coef     ?
_refine_ls_abs_structure_details     'Flack (1983), 2830 Friedel pairs'
_refine_ls_abs_structure_Flack     0.11(9)
loop_
    _atom_type_symbol
    _atom_type_description
    _atom_type_scat_dispersion_real
    _atom_type_scat_dispersion_imag
    _atom_type_scat_source
    'C' 'C' 0.0181 0.0091
                         'International Tables Vol C Tables 4.2.6.8 and 6.1.1.4'
    'H' 'H' 0.0000 0.0000
                         'International Tables Vol C Tables 4.2.6.8 and 6.1.1.4'
    'O' 'O' 0.0492 0.0322
                         'International Tables Vol C Tables 4.2.6.8 and 6.1.1.4'
_computing_data_collection     'APEX2 (Bruker, 2009)'
_computing_cell_refinement     'SAINT (Bruker, 2009)'
_computing_data_reduction     'SAINT (Bruker, 2009)'
_computing_structure_solution     'SHELXS97 (Sheldrick, 2008)'
_computing_structure_refinement     'SHELXL97 (Sheldrick, 2008)'
_computing_molecular_graphics     'ORTEP-3 for Windows (Farrugia, 2012)'
_computing_publication_material     'SHELXTL (Sheldrick, 2008)'
loop_
    _atom_site_type_symbol
    _atom_site_label
    _atom_site_fract_x
    _atom_site_fract_y
    _atom_site_fract_z
    _atom_site_U_iso_or_equiv
    _atom_site_adp_type
    _atom_site_calc_flag
    _atom_site_refinement_flags
    _atom_site_occupancy
    _atom_site_symmetry_multiplicity
    _atom_site_disorder_assembly
    _atom_site_disorder_group
    O O1 0.62491(8) 0.4165(2) 0.08527(6) 0.0244(3) Uani d . 1 1 . .
    O O2 0.68765(8) 0.61200(18) 0.15946(6) 0.0195(3) Uani d . 1 1 . .
    O O3 0.71977(9) 0.48607(19) 0.29267(6) 0.0244(3) Uani d . 1 1 . .
    H H3O 0.7351 0.4873 0.3351 0.027(6) Uiso calc R 1 1 . .
    O O4 0.60558(8) 0.63638(18) 0.39001(6) 0.0210(3) Uani d . 1 1 . .
    H H4O 0.6531 0.5898 0.4105 0.025 Uiso d R 1 1 . .
    O O5 0.42495(8) 0.70491(19) 0.32725(6) 0.0211(3) Uani d . 1 1 . .
    H H5O 0.4398 0.7048 0.3697 0.038(7) Uiso calc R 1 1 . .
    O O6 0.55057(8) 0.70459(18) 0.17930(6) 0.0186(3) Uani d . 1 1 . .
    O O7 0.42457(9) 0.98586(18) 0.19277(6) 0.0240(3) Uani d . 1 1 . .
    H H7O 0.4483 1.0207 0.1585 0.044(8) Uiso calc R 1 1 . .
    O O8 1.15787(7) 0.19208(16) 0.27168(6) 0.0155(2) Uani d . 1 1 . .
    O O9 1.09935(7) 0.37255(16) 0.38503(6) 0.0148(2) Uani d . 1 1 . .
    O O10 1.21599(8) 0.29684(17) 0.51152(6) 0.0182(3) Uani d . 1 1 . .
    H H10O 1.2178 0.3842 0.5367 0.029(6) Uiso calc R 1 1 . .
    O O11 1.40099(7) 0.36487(17) 0.48897(6) 0.0173(3) Uani d . 1 1 . .
    H H11O 1.4452 0.3034 0.5027 0.031(6) Uiso calc R 1 1 . .
    O O12 1.29790(7) 0.19179(17) 0.32430(6) 0.0153(2) Uani d . 1 1 . .
    O O13 1.48163(8) 0.19920(19) 0.29735(6) 0.0214(3) Uani d . 1 1 . .
    H H13O 1.4507 0.1371 0.2689 0.030(6) Uiso calc R 1 1 . .
    O O14 0.97163(8) 0.56441(18) 0.44911(6) 0.0199(3) Uani d . 1 1 . .
    H H14O 0.9822 0.6494 0.4249 0.027(6) Uiso calc R 1 1 . .
    O O15 0.79336(8) 0.44608(17) 0.42648(6) 0.0192(3) Uani d . 1 1 . .
    H H15O 0.8094 0.5406 0.4444 0.037(7) Uiso calc R 1 1 . .
    O O16 0.77180(8) 0.08335(18) 0.40865(6) 0.0193(3) Uani d . 1 1 . .
    H H16O 0.7280 0.0822 0.3782 0.036(7) Uiso calc R 1 1 . .
    O O17 0.99938(7) 0.15411(17) 0.36344(6) 0.0168(2) Uani d . 1 1 . .
    O O18 0.97793(9) -0.21387(18) 0.34418(7) 0.0245(3) Uani d . 1 1 . .
    H H18O 1.0228 -0.1788 0.3262 0.034(7) Uiso calc R 1 1 . .
    C C1 0.86165(11) 0.2886(3) 0.01423(9) 0.0217(4) Uani d . 1 1 . .
    H H1A 0.8969 0.3422 -0.0198 0.026 Uiso calc R 1 1 . .
    H H1B 0.8785 0.1657 0.0178 0.026 Uiso calc R 1 1 . .
    C C2 0.76225(12) 0.3018(3) -0.01169(9) 0.0227(4) Uani d . 1 1 . .
    H H2A 0.7513 0.2481 -0.0575 0.027 Uiso calc R 1 1 . .
    H H2B 0.7266 0.2390 0.0198 0.027 Uiso calc R 1 1 . .
    C C3 0.73284(12) 0.4887(3) -0.01607(9) 0.0216(4) Uani d . 1 1 . .
    H H3A 0.6682 0.4935 -0.0321 0.026 Uiso calc R 1 1 . .
    H H3B 0.7653 0.5482 -0.0504 0.026 Uiso calc R 1 1 . .
    C C4 0.74981(11) 0.5848(3) 0.05294(8) 0.0182(4) Uani d . 1 1 . .
    C C5 0.85041(11) 0.5628(2) 0.08160(8) 0.0160(3) Uani d . 1 1 . .
    H H5A 0.8837 0.6196 0.0464 0.019 Uiso calc R 1 1 . .
    C C6 0.88173(11) 0.6594(2) 0.14795(9) 0.0170(3) Uani d . 1 1 . .
    H H6A 0.8536 0.7744 0.1472 0.020 Uiso calc R 1 1 . .
    H H6B 0.8637 0.5954 0.1878 0.020 Uiso calc R 1 1 . .
    C C7 0.98361(11) 0.6776(2) 0.15429(9) 0.0181(4) Uani d . 1 1 . .
    H H7A 1.0035 0.7379 0.1976 0.022 Uiso calc R 1 1 . .
    H H7B 1.0000 0.7501 0.1162 0.022 Uiso calc R 1 1 . .
    C C8 1.03385(11) 0.5064(2) 0.15317(8) 0.0162(4) Uani d . 1 1 . .
    C C9 0.99186(11) 0.3896(2) 0.09413(8) 0.0162(4) Uani d . 1 1 . .
    H H9 1.0066 0.4488 0.0516 0.019 Uiso calc R 1 1 . .
    C C10 0.88693(11) 0.3753(2) 0.08459(8) 0.0159(4) Uani d . 1 1 . .
    C C11 1.04220(11) 0.2157(3) 0.09361(9) 0.0190(4) Uani d . 1 1 . .
    H H11A 1.0016 0.1303 0.0692 0.023 Uiso calc R 1 1 . .
    H H11B 1.0938 0.2305 0.0669 0.023 Uiso calc R 1 1 . .
    C C12 1.07688(11) 0.1410(2) 0.16431(8) 0.0172(4) Uani d . 1 1 . .
    H H12A 1.0267 0.0880 0.1854 0.021 Uiso calc R 1 1 . .
    H H12B 1.1217 0.0506 0.1586 0.021 Uiso calc R 1 1 . .
    C C13 1.11932(10) 0.2821(2) 0.21134(8) 0.0150(3) Uani d . 1 1 . .
    C C14 1.04629(11) 0.4127(2) 0.22327(8) 0.0157(3) Uani d . 1 1 . .
    H H14A 1.0663 0.4927 0.2610 0.019 Uiso calc R 1 1 . .
    H H14B 0.9905 0.3551 0.2333 0.019 Uiso calc R 1 1 . .
    C C15 1.13387(11) 0.5393(3) 0.14351(9) 0.0195(4) Uani d . 1 1 . .
    H H15A 1.1415 0.5508 0.0943 0.023 Uiso calc R 1 1 . .
    H H15B 1.1554 0.6458 0.1674 0.023 Uiso calc R 1 1 . .
    C C16 1.18488(11) 0.3854(2) 0.17396(8) 0.0178(4) Uani d . 1 1 . .
    C C17 1.26902(12) 0.3420(3) 0.16766(9) 0.0226(4) Uani d . 1 1 . .
    H H17A 1.3043 0.4117 0.1414 0.027 Uiso calc R 1 1 . .
    H H17B 1.2939 0.2413 0.1894 0.027 Uiso calc R 1 1 . .
    C C18 0.72959(12) 0.7763(3) 0.03850(9) 0.0235(4) Uani d . 1 1 . .
    H H18A 0.6697 0.7880 0.0139 0.035 Uiso calc R 1 1 . .
    H H18B 0.7739 0.8235 0.0105 0.035 Uiso calc R 1 1 . .
    H H18C 0.7324 0.8391 0.0819 0.035 Uiso calc R 1 1 . .
    C C19 0.68125(11) 0.5238(2) 0.09989(9) 0.0178(4) Uani d . 1 1 . .
    C C20 0.84897(11) 0.2649(3) 0.13979(9) 0.0185(4) Uani d . 1 1 . .
    H H20A 0.7851 0.2448 0.1268 0.028 Uiso calc R 1 1 . .
    H H20B 0.8572 0.3252 0.1838 0.028 Uiso calc R 1 1 . .
    H H20C 0.8805 0.1546 0.1439 0.028 Uiso calc R 1 1 . .
    C C21 0.61780(11) 0.5849(3) 0.20199(8) 0.0178(4) Uani d . 1 1 . .
    H H21 0.5942 0.4651 0.1962 0.021 Uiso calc R 1 1 . .
    C C22 0.65521(11) 0.6156(2) 0.27567(9) 0.0180(4) Uani d . 1 1 . .
    H H22 0.6838 0.7316 0.2805 0.022 Uiso calc R 1 1 . .
    C C23 0.57712(11) 0.6046(2) 0.31942(8) 0.0173(4) Uani d . 1 1 . .
    H H23 0.5529 0.4850 0.3155 0.021 Uiso calc R 1 1 . .
    C C24 0.50219(11) 0.7268(2) 0.29257(9) 0.0168(4) Uani d . 1 1 . .
    H H24 0.5237 0.8481 0.2979 0.020 Uiso calc R 1 1 . .
    C C25 0.47384(11) 0.6895(3) 0.21689(8) 0.0179(4) Uani d . 1 1 . .
    H H25 0.4510 0.5689 0.2125 0.021 Uiso calc R 1 1 . .
    C C26 0.40226(12) 0.8090(3) 0.18420(9) 0.0219(4) Uani d . 1 1 . .
    H H26A 0.3917 0.7832 0.1346 0.026 Uiso calc R 1 1 . .
    H H26B 0.3458 0.7867 0.2044 0.026 Uiso calc R 1 1 . .
    C C27 1.21543(10) 0.2811(2) 0.32032(8) 0.0149(3) Uani d . 1 1 . .
    H H27 1.2228 0.4031 0.3061 0.018 Uiso calc R 1 1 . .
    C C28 1.17908(10) 0.2715(2) 0.39009(8) 0.0139(3) Uani d . 1 1 . .
    H H28 1.1642 0.1496 0.4002 0.017 Uiso calc R 1 1 . .
    C C29 1.24630(11) 0.3407(2) 0.44738(8) 0.0147(3) Uani d . 1 1 . .
    H H29 1.2490 0.4686 0.4435 0.018 Uiso calc R 1 1 . .
    C C30 1.33947(11) 0.2672(2) 0.44328(8) 0.0155(3) Uani d . 1 1 . .
    H H30 1.3406 0.1448 0.4588 0.019 Uiso calc R 1 1 . .
    C C31 1.36540(10) 0.2752(3) 0.37006(8) 0.0159(3) Uani d . 1 1 . .
    H H31 1.3717 0.3976 0.3560 0.019 Uiso calc R 1 1 . .
    C C32 1.45146(11) 0.1791(3) 0.36342(9) 0.0194(4) Uani d . 1 1 . .
    H H32A 1.4984 0.2212 0.3987 0.023 Uiso calc R 1 1 . .
    H H32B 1.4421 0.0554 0.3720 0.023 Uiso calc R 1 1 . .
    C C33 1.02608(11) 0.2918(2) 0.40889(8) 0.0151(3) Uani d . 1 1 . .
    H H33 1.0417 0.2483 0.4566 0.018 Uiso calc R 1 1 . .
    C C34 0.94986(11) 0.4208(2) 0.40639(8) 0.0161(3) Uani d . 1 1 . .
    H H34 0.9351 0.4611 0.3582 0.019 Uiso calc R 1 1 . .
    C C35 0.86824(11) 0.3324(2) 0.43006(8) 0.0163(3) Uani d . 1 1 . .
    H H35 0.8828 0.2929 0.4784 0.020 Uiso calc R 1 1 . .
    C C36 0.84391(10) 0.1772(2) 0.38452(8) 0.0156(3) Uani d . 1 1 . .
    H H36 0.8255 0.2173 0.3367 0.019 Uiso calc R 1 1 . .
    C C37 0.92545(11) 0.0596(2) 0.38472(9) 0.0169(4) Uani d . 1 1 . .
    H H37 0.9419 0.0140 0.4320 0.020 Uiso calc R 1 1 . .
    C C38 0.90912(12) -0.0890(3) 0.33518(9) 0.0210(4) Uani d . 1 1 . .
    H H38A 0.8513 -0.1438 0.3418 0.025 Uiso calc R 1 1 . .
    H H38B 0.9049 -0.0447 0.2877 0.025 Uiso calc R 1 1 . .
    O O1S 0.49100(10) 0.1557(2) 0.08470(7) 0.0325(3) Uani d . 1 1 . .
    H H1OS 0.5215 0.2438 0.0955 0.058(9) Uiso calc R 1 1 . .
    C C1S 0.53475(15) 0.0556(4) 0.03935(13) 0.0416(6) Uani d . 1 1 . .
    H H1S1 0.5290 0.1102 -0.0059 0.062 Uiso calc R 1 1 . .
    H H1S2 0.5077 -0.0590 0.0357 0.062 Uiso calc R 1 1 . .
    H H1S3 0.5982 0.0455 0.0565 0.062 Uiso calc R 1 1 . .
    O O2S 0.13208(8) 0.84829(18) 0.29127(7) 0.0236(3) Uani d . 1 1 . .
    H H2OS 0.1415 0.9527 0.2840 0.042(8) Uiso calc R 1 1 . .
    C C2S 0.20002(17) 0.7843(3) 0.34007(16) 0.0520(7) Uani d . 1 1 . .
    H H2S1 0.2571 0.7839 0.3204 0.078 Uiso calc R 1 1 . .
    H H2S2 0.1851 0.6670 0.3528 0.078 Uiso calc R 1 1 . .
    H H2S3 0.2049 0.8577 0.3808 0.078 Uiso calc R 1 1 . .
    O O3S 0.44234(8) 0.69960(18) 0.47101(6) 0.0201(3) Uani d . 1 1 . .
    H H3OS 0.4326 0.5935 0.4724 0.025(6) Uiso calc R 1 1 . .
    C C3S 0.37019(12) 0.7913(3) 0.49773(10) 0.0241(4) Uani d . 1 1 . .
    H H3S1 0.3397 0.7148 0.5273 0.036 Uiso calc R 1 1 . .
    H H3S2 0.3276 0.8308 0.4597 0.036 Uiso calc R 1 1 . .
    H H3S3 0.3944 0.8905 0.5243 0.036 Uiso calc R 1 1 . .
    O O4S 0.65006(8) 0.0658(2) 0.30034(6) 0.0234(3) Uani d . 1 1 . .
    H H4OS 0.6015 0.1184 0.3014 0.031(6) Uiso calc R 1 1 . .
    C C4S 0.67878(13) 0.0804(3) 0.23360(10) 0.0266(4) Uani d . 1 1 . .
    H H4S1 0.6905 0.2012 0.2239 0.040 Uiso calc R 1 1 . .
    H H4S2 0.6319 0.0364 0.1995 0.040 Uiso calc R 1 1 . .
    H H4S3 0.7336 0.0134 0.2316 0.040 Uiso calc R 1 1 . .
loop_
    _atom_site_aniso_label
    _atom_site_aniso_U_11
    _atom_site_aniso_U_22
    _atom_site_aniso_U_33
    _atom_site_aniso_U_12
    _atom_site_aniso_U_13
    _atom_site_aniso_U_23
    O1 0.0229(6) 0.0298(8) 0.0209(6) -0.0046(6) 0.0048(5) -0.0063(6)
    O2 0.0170(6) 0.0247(7) 0.0173(6) -0.0016(5) 0.0048(4) -0.0035(5)
    O3 0.0251(6) 0.0284(8) 0.0190(6) 0.0107(6) -0.0008(5) -0.0024(6)
    O4 0.0218(6) 0.0284(7) 0.0123(5) 0.0056(5) -0.0004(4) -0.0015(5)
    O5 0.0172(6) 0.0294(7) 0.0170(6) 0.0008(6) 0.0036(4) 0.0005(6)
    O6 0.0174(6) 0.0236(7) 0.0152(5) 0.0021(5) 0.0030(4) 0.0007(5)
    O7 0.0308(7) 0.0232(7) 0.0179(6) 0.0057(6) 0.0017(5) 0.0013(5)
    O8 0.0165(5) 0.0155(6) 0.0138(5) -0.0014(5) -0.0020(4) 0.0007(5)
    O9 0.0134(5) 0.0139(6) 0.0172(5) 0.0016(5) 0.0021(4) 0.0017(5)
    O10 0.0227(6) 0.0189(7) 0.0135(5) -0.0007(5) 0.0047(5) -0.0011(5)
    O11 0.0147(6) 0.0192(6) 0.0172(6) 0.0008(5) -0.0021(4) -0.0032(5)
    O12 0.0123(5) 0.0173(6) 0.0160(5) 0.0009(5) 0.0000(4) -0.0030(5)
    O13 0.0181(6) 0.0283(7) 0.0184(6) -0.0009(6) 0.0043(5) -0.0048(6)
    O14 0.0222(6) 0.0186(7) 0.0190(6) 0.0002(5) 0.0023(5) -0.0041(5)
    O15 0.0165(6) 0.0192(7) 0.0217(6) 0.0033(5) 0.0013(5) -0.0026(5)
    O16 0.0146(6) 0.0220(7) 0.0213(6) -0.0027(5) 0.0024(5) 0.0053(5)
    O17 0.0153(5) 0.0176(6) 0.0181(5) -0.0014(5) 0.0047(4) -0.0008(5)
    O18 0.0240(6) 0.0163(7) 0.0348(7) -0.0001(6) 0.0106(5) 0.0011(6)
    C1 0.0192(8) 0.0303(11) 0.0151(8) 0.0038(8) -0.0004(6) -0.0071(8)
    C2 0.0188(8) 0.0334(11) 0.0154(8) 0.0032(8) -0.0011(6) -0.0079(8)
    C3 0.0157(8) 0.0351(11) 0.0132(8) 0.0041(8) -0.0018(6) -0.0022(8)
    C4 0.0155(8) 0.0231(10) 0.0160(8) 0.0036(7) 0.0013(6) -0.0007(8)
    C5 0.0144(8) 0.0192(9) 0.0145(8) 0.0023(7) 0.0023(6) 0.0014(7)
    C6 0.0187(8) 0.0159(9) 0.0164(8) 0.0022(7) 0.0016(6) 0.0002(7)
    C7 0.0194(8) 0.0154(9) 0.0188(8) -0.0008(7) -0.0005(6) 0.0014(7)
    C8 0.0172(8) 0.0178(9) 0.0136(8) -0.0006(7) 0.0008(6) 0.0007(7)
    C9 0.0153(8) 0.0211(9) 0.0121(7) 0.0009(7) 0.0010(6) 0.0008(7)
    C10 0.0153(8) 0.0200(9) 0.0125(7) 0.0021(7) 0.0013(6) -0.0019(7)
    C11 0.0174(8) 0.0247(10) 0.0145(8) 0.0020(8) -0.0003(6) -0.0044(8)
    C12 0.0177(8) 0.0174(9) 0.0161(8) 0.0011(7) -0.0007(6) -0.0028(7)
    C13 0.0148(7) 0.0161(9) 0.0136(7) 0.0005(7) -0.0011(6) -0.0002(7)
    C14 0.0149(7) 0.0180(9) 0.0141(7) -0.0005(7) 0.0013(6) 0.0002(7)
    C15 0.0178(8) 0.0213(10) 0.0191(8) -0.0010(7) 0.0009(6) 0.0053(7)
    C16 0.0183(8) 0.0222(10) 0.0123(7) -0.0032(8) -0.0010(6) -0.0013(7)
    C17 0.0186(8) 0.0303(11) 0.0189(8) 0.0019(8) 0.0025(6) 0.0043(8)
    C18 0.0213(8) 0.0266(10) 0.0223(9) 0.0052(8) 0.0009(7) 0.0047(8)
    C19 0.0149(8) 0.0211(9) 0.0170(8) 0.0054(7) -0.0006(6) -0.0002(7)
    C20 0.0158(8) 0.0199(9) 0.0193(8) -0.0003(7) -0.0007(6) -0.0004(7)
    C21 0.0162(8) 0.0194(9) 0.0184(8) 0.0015(7) 0.0039(6) -0.0007(7)
    C22 0.0161(8) 0.0193(9) 0.0185(8) 0.0012(7) 0.0012(6) -0.0026(7)
    C23 0.0191(8) 0.0187(9) 0.0140(8) -0.0010(7) 0.0017(6) -0.0005(7)
    C24 0.0174(8) 0.0167(9) 0.0165(8) 0.0005(7) 0.0034(6) -0.0011(7)
    C25 0.0162(8) 0.0208(9) 0.0168(8) -0.0019(8) 0.0026(6) -0.0015(8)
    C26 0.0202(8) 0.0268(10) 0.0181(8) 0.0003(8) -0.0014(7) -0.0004(8)
    C27 0.0146(7) 0.0138(8) 0.0159(8) -0.0009(7) 0.0002(6) 0.0001(7)
    C28 0.0133(7) 0.0131(8) 0.0154(8) 0.0010(7) 0.0013(6) 0.0012(7)
    C29 0.0174(8) 0.0133(8) 0.0136(8) -0.0011(7) 0.0030(6) 0.0011(7)
    C30 0.0162(8) 0.0143(8) 0.0153(8) 0.0000(7) -0.0013(6) 0.0010(7)
    C31 0.0147(8) 0.0178(9) 0.0147(8) -0.0014(7) 0.0000(6) -0.0009(7)
    C32 0.0161(8) 0.0245(10) 0.0176(8) 0.0011(8) 0.0019(6) -0.0026(8)
    C33 0.0158(7) 0.0173(9) 0.0124(7) -0.0015(7) 0.0027(6) -0.0016(7)
    C34 0.0166(8) 0.0166(9) 0.0150(7) -0.0005(7) 0.0008(6) 0.0006(7)
    C35 0.0145(7) 0.0197(9) 0.0148(7) 0.0030(7) 0.0024(6) 0.0013(7)
    C36 0.0139(7) 0.0179(9) 0.0153(7) -0.0012(7) 0.0023(6) 0.0026(7)
    C37 0.0148(8) 0.0162(9) 0.0199(8) -0.0010(7) 0.0028(6) 0.0025(7)
    C38 0.0197(8) 0.0196(9) 0.0241(9) -0.0030(8) 0.0035(7) -0.0018(8)
    O1S 0.0334(7) 0.0312(8) 0.0342(7) -0.0064(7) 0.0098(6) -0.0028(7)
    C1S 0.0314(11) 0.0397(14) 0.0549(14) -0.0035(11) 0.0113(10) -0.0164(12)
    O2S 0.0231(6) 0.0184(7) 0.0285(7) -0.0018(6) -0.0015(5) 0.0021(6)
    C2S 0.0395(13) 0.0212(11) 0.087(2) -0.0006(11) -0.0315(13) 0.0035(13)
    O3S 0.0184(6) 0.0216(7) 0.0205(6) -0.0016(6) 0.0034(5) -0.0008(6)
    C3S 0.0197(8) 0.0247(10) 0.0280(9) 0.0043(8) 0.0034(7) 0.0005(9)
    O4S 0.0155(6) 0.0302(8) 0.0243(6) -0.0002(6) 0.0016(5) 0.0002(6)
    C4S 0.0249(9) 0.0278(11) 0.0277(9) 0.0022(9) 0.0056(7) 0.0017(9)
_geom_special_details
;
All e.s.d.'s (except the e.s.d. in the dihedral angle between two l.s. planes)
are estimated using the full covariance matrix. The cell e.s.d.'s are taken
into account individually in the estimation of e.s.d.'s in distances, angles
and torsion angles; correlations between e.s.d.'s in cell parameters are only
used when they are defined by crystal symmetry. An approximate (isotropic)
treatment of cell e.s.d.'s is used for estimating e.s.d.'s involving l.s.
planes.
;
loop_
    _geom_bond_atom_site_label_1
    _geom_bond_atom_site_label_2
    _geom_bond_site_symmetry_2
    _geom_bond_distance
    _geom_bond_publ_flag
    O1 C19 . 1.202(2) ?
    O2 C19 . 1.351(2) ?
    O2 C21 . 1.427(2) ?
    O3 C22 . 1.415(2) ?
    O3 H3O . 0.8400 ?
    O4 C23 . 1.428(2) ?
    O4 H4O . 0.8605 ?
    O5 C24 . 1.419(2) ?
    O5 H5O . 0.8400 ?
    O6 C21 . 1.411(2) ?
    O6 C25 . 1.441(2) ?
    O7 C26 . 1.423(2) ?
    O7 H7O . 0.8400 ?
    O8 C27 . 1.401(2) ?
    O8 C13 . 1.443(2) ?
    O9 C33 . 1.393(2) ?
    O9 C28 . 1.429(2) ?
    O10 C29 . 1.4272(19) ?
    O10 H10O . 0.8400 ?
    O11 C30 . 1.435(2) ?
    O11 H11O . 0.8400 ?
    O12 C27 . 1.417(2) ?
    O12 C31 . 1.4360(19) ?
    O13 C32 . 1.429(2) ?
    O13 H13O . 0.8400 ?
    O14 C34 . 1.415(2) ?
    O14 H14O . 0.8400 ?
    O15 C35 . 1.428(2) ?
    O15 H15O . 0.8400 ?
    O16 C36 . 1.431(2) ?
    O16 H16O . 0.8400 ?
    O17 C33 . 1.425(2) ?
    O17 C37 . 1.433(2) ?
    O18 C38 . 1.417(2) ?
    O18 H18O . 0.8400 ?
    C1 C2 . 1.530(2) ?
    C1 C10 . 1.548(2) ?
    C1 H1A . 0.9900 ?
    C1 H1B . 0.9900 ?
    C2 C3 . 1.520(3) ?
    C2 H2A . 0.9900 ?
    C2 H2B . 0.9900 ?
    C3 C4 . 1.545(2) ?
    C3 H3A . 0.9900 ?
    C3 H3B . 0.9900 ?
    C4 C19 . 1.532(2) ?
    C4 C18 . 1.541(3) ?
    C4 C5 . 1.566(2) ?
    C5 C6 . 1.534(2) ?
    C5 C10 . 1.559(2) ?
    C5 H5A . 1.0000 ?
    C6 C7 . 1.530(2) ?
    C6 H6A . 0.9900 ?
    C6 H6B . 0.9900 ?
    C7 C8 . 1.533(2) ?
    C7 H7A . 0.9900 ?
    C7 H7B . 0.9900 ?
    C8 C14 . 1.551(2) ?
    C8 C9 . 1.553(2) ?
    C8 C15 . 1.558(2) ?
    C9 C11 . 1.552(3) ?
    C9 C10 . 1.573(2) ?
    C9 H9 . 1.0000 ?
    C10 C20 . 1.541(2) ?
    C11 C12 . 1.543(2) ?
    C11 H11A . 0.9900 ?
    C11 H11B . 0.9900 ?
    C12 C13 . 1.530(2) ?
    C12 H12A . 0.9900 ?
    C12 H12B . 0.9900 ?
    C13 C16 . 1.522(2) ?
    C13 C14 . 1.533(2) ?
    C14 H14A . 0.9900 ?
    C14 H14B . 0.9900 ?
    C15 C16 . 1.511(3) ?
    C15 H15A . 0.9900 ?
    C15 H15B . 0.9900 ?
    C16 C17 . 1.328(3) ?
    C17 H17A . 0.9500 ?
    C17 H17B . 0.9500 ?
    C18 H18A . 0.9800 ?
    C18 H18B . 0.9800 ?
    C18 H18C . 0.9800 ?
    C20 H20A . 0.9800 ?
    C20 H20B . 0.9800 ?
    C20 H20C . 0.9800 ?
    C21 C22 . 1.514(2) ?
    C21 H21 . 1.0000 ?
    C22 C23 . 1.531(2) ?
    C22 H22 . 1.0000 ?
    C23 C24 . 1.525(2) ?
    C23 H23 . 1.0000 ?
    C24 C25 . 1.529(2) ?
    C24 H24 . 1.0000 ?
    C25 C26 . 1.513(2) ?
    C25 H25 . 1.0000 ?
    C26 H26A . 0.9900 ?
    C26 H26B . 0.9900 ?
    C27 C28 . 1.531(2) ?
    C27 H27 . 1.0000 ?
    C28 C29 . 1.527(2) ?
    C28 H28 . 1.0000 ?
    C29 C30 . 1.524(2) ?
    C29 H29 . 1.0000 ?
    C30 C31 . 1.532(2) ?
    C30 H30 . 1.0000 ?
    C31 C32 . 1.513(2) ?
    C31 H31 . 1.0000 ?
    C32 H32A . 0.9900 ?
    C32 H32B . 0.9900 ?
    C33 C34 . 1.521(2) ?
    C33 H33 . 1.0000 ?
    C34 C35 . 1.523(2) ?
    C34 H34 . 1.0000 ?
    C35 C36 . 1.524(2) ?
    C35 H35 . 1.0000 ?
    C36 C37 . 1.531(2) ?
    C36 H36 . 1.0000 ?
    C37 C38 . 1.515(3) ?
    C37 H37 . 1.0000 ?
    C38 H38A . 0.9900 ?
    C38 H38B . 0.9900 ?
    O1S C1S . 1.400(3) ?
    O1S H1OS . 0.8400 ?
    C1S H1S1 . 0.9800 ?
    C1S H1S2 . 0.9800 ?
    C1S H1S3 . 0.9800 ?
    O2S C2S . 1.414(3) ?
    O2S H2OS . 0.8400 ?
    C2S H2S1 . 0.9800 ?
    C2S H2S2 . 0.9800 ?
    C2S H2S3 . 0.9800 ?
    O3S C3S . 1.445(2) ?
    O3S H3OS . 0.8400 ?
    C3S H3S1 . 0.9800 ?
    C3S H3S2 . 0.9800 ?
    C3S H3S3 . 0.9800 ?
    O4S C4S . 1.429(2) ?
    O4S H4OS . 0.8400 ?
    C4S H4S1 . 0.9800 ?
    C4S H4S2 . 0.9800 ?
    C4S H4S3 . 0.9800 ?
loop_
    _geom_angle_atom_site_label_1
    _geom_angle_atom_site_label_2
    _geom_angle_atom_site_label_3
    _geom_angle_site_symmetry_1
    _geom_angle_site_symmetry_3
    _geom_angle
    _geom_angle_publ_flag
    C19 O2 C21 . . 116.36(14) ?
    C22 O3 H3O . . 109.5 ?
    C23 O4 H4O . . 121.8 ?
    C24 O5 H5O . . 109.5 ?
    C21 O6 C25 . . 111.74(13) ?
    C26 O7 H7O . . 109.5 ?
    C27 O8 C13 . . 118.89(13) ?
    C33 O9 C28 . . 114.62(13) ?
    C29 O10 H10O . . 109.5 ?
    C30 O11 H11O . . 109.5 ?
    C27 O12 C31 . . 111.60(13) ?
    C32 O13 H13O . . 109.5 ?
    C34 O14 H14O . . 109.5 ?
    C35 O15 H15O . . 109.5 ?
    C36 O16 H16O . . 109.5 ?
    C33 O17 C37 . . 112.25(12) ?
    C38 O18 H18O . . 109.5 ?
    C2 C1 C10 . . 113.84(14) ?
    C2 C1 H1A . . 108.8 ?
    C10 C1 H1A . . 108.8 ?
    C2 C1 H1B . . 108.8 ?
    C10 C1 H1B . . 108.8 ?
    H1A C1 H1B . . 107.7 ?
    C3 C2 C1 . . 110.58(16) ?
    C3 C2 H2A . . 109.5 ?
    C1 C2 H2A . . 109.5 ?
    C3 C2 H2B . . 109.5 ?
    C1 C2 H2B . . 109.5 ?
    H2A C2 H2B . . 108.1 ?
    C2 C3 C4 . . 113.25(15) ?
    C2 C3 H3A . . 108.9 ?
    C4 C3 H3A . . 108.9 ?
    C2 C3 H3B . . 108.9 ?
    C4 C3 H3B . . 108.9 ?
    H3A C3 H3B . . 107.7 ?
    C19 C4 C18 . . 106.17(15) ?
    C19 C4 C3 . . 108.65(15) ?
    C18 C4 C3 . . 107.26(14) ?
    C19 C4 C5 . . 115.91(14) ?
    C18 C4 C5 . . 109.64(15) ?
    C3 C4 C5 . . 108.87(14) ?
    C6 C5 C10 . . 110.67(13) ?
    C6 C5 C4 . . 116.57(14) ?
    C10 C5 C4 . . 116.05(15) ?
    C6 C5 H5A . . 103.9 ?
    C10 C5 H5A . . 103.9 ?
    C4 C5 H5A . . 103.9 ?
    C7 C6 C5 . . 109.08(14) ?
    C7 C6 H6A . . 109.9 ?
    C5 C6 H6A . . 109.9 ?
    C7 C6 H6B . . 109.9 ?
    C5 C6 H6B . . 109.9 ?
    H6A C6 H6B . . 108.3 ?
    C6 C7 C8 . . 114.15(15) ?
    C6 C7 H7A . . 108.7 ?
    C8 C7 H7A . . 108.7 ?
    C6 C7 H7B . . 108.7 ?
    C8 C7 H7B . . 108.7 ?
    H7A C7 H7B . . 107.6 ?
    C7 C8 C14 . . 114.08(14) ?
    C7 C8 C9 . . 111.02(13) ?
    C14 C8 C9 . . 112.80(15) ?
    C7 C8 C15 . . 110.06(15) ?
    C14 C8 C15 . . 99.22(13) ?
    C9 C8 C15 . . 108.96(13) ?
    C11 C9 C8 . . 110.90(13) ?
    C11 C9 C10 . . 114.91(15) ?
    C8 C9 C10 . . 116.87(14) ?
    C11 C9 H9 . . 104.1 ?
    C8 C9 H9 . . 104.1 ?
    C10 C9 H9 . . 104.1 ?
    C20 C10 C1 . . 108.14(15) ?
    C20 C10 C5 . . 113.13(14) ?
    C1 C10 C5 . . 108.87(14) ?
    C20 C10 C9 . . 113.54(13) ?
    C1 C10 C9 . . 106.46(13) ?
    C5 C10 C9 . . 106.43(14) ?
    C12 C11 C9 . . 116.11(14) ?
    C12 C11 H11A . . 108.3 ?
    C9 C11 H11A . . 108.3 ?
    C12 C11 H11B . . 108.3 ?
    C9 C11 H11B . . 108.3 ?
    H11A C11 H11B . . 107.4 ?
    C13 C12 C11 . . 110.56(15) ?
    C13 C12 H12A . . 109.5 ?
    C11 C12 H12A . . 109.5 ?
    C13 C12 H12B . . 109.5 ?
    C11 C12 H12B . . 109.5 ?
    H12A C12 H12B . . 108.1 ?
    O8 C13 C16 . . 115.42(13) ?
    O8 C13 C12 . . 104.55(14) ?
    C16 C13 C12 . . 109.75(14) ?
    O8 C13 C14 . . 115.29(13) ?
    C16 C13 C14 . . 103.64(15) ?
    C12 C13 C14 . . 108.04(13) ?
    C13 C14 C8 . . 101.28(13) ?
    C13 C14 H14A . . 111.5 ?
    C8 C14 H14A . . 111.5 ?
    C13 C14 H14B . . 111.5 ?
    C8 C14 H14B . . 111.5 ?
    H14A C14 H14B . . 109.3 ?
    C16 C15 C8 . . 106.09(14) ?
    C16 C15 H15A . . 110.5 ?
    C8 C15 H15A . . 110.5 ?
    C16 C15 H15B . . 110.5 ?
    C8 C15 H15B . . 110.5 ?
    H15A C15 H15B . . 108.7 ?
    C17 C16 C15 . . 127.79(17) ?
    C17 C16 C13 . . 125.76(18) ?
    C15 C16 C13 . . 106.39(14) ?
    C16 C17 H17A . . 120.0 ?
    C16 C17 H17B . . 120.0 ?
    H17A C17 H17B . . 120.0 ?
    C4 C18 H18A . . 109.5 ?
    C4 C18 H18B . . 109.5 ?
    H18A C18 H18B . . 109.5 ?
    C4 C18 H18C . . 109.5 ?
    H18A C18 H18C . . 109.5 ?
    H18B C18 H18C . . 109.5 ?
    O1 C19 O2 . . 122.83(16) ?
    O1 C19 C4 . . 125.09(16) ?
    O2 C19 C4 . . 111.98(15) ?
    C10 C20 H20A . . 109.5 ?
    C10 C20 H20B . . 109.5 ?
    H20A C20 H20B . . 109.5 ?
    C10 C20 H20C . . 109.5 ?
    H20A C20 H20C . . 109.5 ?
    H20B C20 H20C . . 109.5 ?
    O6 C21 O2 . . 105.37(14) ?
    O6 C21 C22 . . 112.14(14) ?
    O2 C21 C22 . . 108.39(13) ?
    O6 C21 H21 . . 110.3 ?
    O2 C21 H21 . . 110.3 ?
    C22 C21 H21 . . 110.3 ?
    O3 C22 C21 . . 106.71(14) ?
    O3 C22 C23 . . 112.11(15) ?
    C21 C22 C23 . . 107.43(13) ?
    O3 C22 H22 . . 110.2 ?
    C21 C22 H22 . . 110.2 ?
    C23 C22 H22 . . 110.2 ?
    O4 C23 C24 . . 111.11(14) ?
    O4 C23 C22 . . 111.60(13) ?
    C24 C23 C22 . . 110.75(14) ?
    O4 C23 H23 . . 107.7 ?
    C24 C23 H23 . . 107.7 ?
    C22 C23 H23 . . 107.7 ?
    O5 C24 C23 . . 111.83(14) ?
    O5 C24 C25 . . 106.70(13) ?
    C23 C24 C25 . . 109.58(14) ?
    O5 C24 H24 . . 109.6 ?
    C23 C24 H24 . . 109.6 ?
    C25 C24 H24 . . 109.6 ?
    O6 C25 C26 . . 107.76(14) ?
    O6 C25 C24 . . 109.17(13) ?
    C26 C25 C24 . . 113.97(15) ?
    O6 C25 H25 . . 108.6 ?
    C26 C25 H25 . . 108.6 ?
    C24 C25 H25 . . 108.6 ?
    O7 C26 C25 . . 113.42(14) ?
    O7 C26 H26A . . 108.9 ?
    C25 C26 H26A . . 108.9 ?
    O7 C26 H26B . . 108.9 ?
    C25 C26 H26B . . 108.9 ?
    H26A C26 H26B . . 107.7 ?
    O8 C27 O12 . . 105.51(13) ?
    O8 C27 C28 . . 109.39(13) ?
    O12 C27 C28 . . 108.80(13) ?
    O8 C27 H27 . . 111.0 ?
    O12 C27 H27 . . 111.0 ?
    C28 C27 H27 . . 111.0 ?
    O9 C28 C29 . . 109.91(13) ?
    O9 C28 C27 . . 106.83(13) ?
    C29 C28 C27 . . 111.73(13) ?
    O9 C28 H28 . . 109.4 ?
    C29 C28 H28 . . 109.4 ?
    C27 C28 H28 . . 109.4 ?
    O10 C29 C30 . . 109.91(13) ?
    O10 C29 C28 . . 108.48(13) ?
    C30 C29 C28 . . 111.57(13) ?
    O10 C29 H29 . . 108.9 ?
    C30 C29 H29 . . 108.9 ?
    C28 C29 H29 . . 108.9 ?
    O11 C30 C29 . . 107.58(13) ?
    O11 C30 C31 . . 110.68(14) ?
    C29 C30 C31 . . 111.33(13) ?
    O11 C30 H30 . . 109.1 ?
    C29 C30 H30 . . 109.1 ?
    C31 C30 H30 . . 109.1 ?
    O12 C31 C32 . . 106.02(14) ?
    O12 C31 C30 . . 109.55(13) ?
    C32 C31 C30 . . 111.61(14) ?
    O12 C31 H31 . . 109.9 ?
    C32 C31 H31 . . 109.9 ?
    C30 C31 H31 . . 109.9 ?
    O13 C32 C31 . . 112.51(14) ?
    O13 C32 H32A . . 109.1 ?
    C31 C32 H32A . . 109.1 ?
    O13 C32 H32B . . 109.1 ?
    C31 C32 H32B . . 109.1 ?
    H32A C32 H32B . . 107.8 ?
    O9 C33 O17 . . 107.95(12) ?
    O9 C33 C34 . . 108.18(14) ?
    O17 C33 C34 . . 108.45(13) ?
    O9 C33 H33 . . 110.7 ?
    O17 C33 H33 . . 110.7 ?
    C34 C33 H33 . . 110.7 ?
    O14 C34 C33 . . 112.18(13) ?
    O14 C34 C35 . . 108.56(13) ?
    C33 C34 C35 . . 108.75(15) ?
    O14 C34 H34 . . 109.1 ?
    C33 C34 H34 . . 109.1 ?
    C35 C34 H34 . . 109.1 ?
    O15 C35 C34 . . 111.25(15) ?
    O15 C35 C36 . . 108.94(13) ?
    C34 C35 C36 . . 109.21(14) ?
    O15 C35 H35 . . 109.1 ?
    C34 C35 H35 . . 109.1 ?
    C36 C35 H35 . . 109.1 ?
    O16 C36 C35 . . 110.68(14) ?
    O16 C36 C37 . . 109.22(14) ?
    C35 C36 C37 . . 109.37(13) ?
    O16 C36 H36 . . 109.2 ?
    C35 C36 H36 . . 109.2 ?
    C37 C36 H36 . . 109.2 ?
    O17 C37 C38 . . 106.37(14) ?
    O17 C37 C36 . . 109.80(14) ?
    C38 C37 C36 . . 112.43(14) ?
    O17 C37 H37 . . 109.4 ?
    C38 C37 H37 . . 109.4 ?
    C36 C37 H37 . . 109.4 ?
    O18 C38 C37 . . 112.25(14) ?
    O18 C38 H38A . . 109.2 ?
    C37 C38 H38A . . 109.2 ?
    O18 C38 H38B . . 109.2 ?
    C37 C38 H38B . . 109.2 ?
    H38A C38 H38B . . 107.9 ?
    C1S O1S H1OS . . 109.5 ?
    O1S C1S H1S1 . . 109.5 ?
    O1S C1S H1S2 . . 109.5 ?
    H1S1 C1S H1S2 . . 109.5 ?
    O1S C1S H1S3 . . 109.5 ?
    H1S1 C1S H1S3 . . 109.5 ?
    H1S2 C1S H1S3 . . 109.5 ?
    C2S O2S H2OS . . 109.5 ?
    O2S C2S H2S1 . . 109.5 ?
    O2S C2S H2S2 . . 109.5 ?
    H2S1 C2S H2S2 . . 109.5 ?
    O2S C2S H2S3 . . 109.5 ?
    H2S1 C2S H2S3 . . 109.5 ?
    H2S2 C2S H2S3 . . 109.5 ?
    C3S O3S H3OS . . 109.5 ?
    O3S C3S H3S1 . . 109.5 ?
    O3S C3S H3S2 . . 109.5 ?
    H3S1 C3S H3S2 . . 109.5 ?
    O3S C3S H3S3 . . 109.5 ?
    H3S1 C3S H3S3 . . 109.5 ?
    H3S2 C3S H3S3 . . 109.5 ?
    C4S O4S H4OS . . 109.5 ?
    O4S C4S H4S1 . . 109.5 ?
    O4S C4S H4S2 . . 109.5 ?
    H4S1 C4S H4S2 . . 109.5 ?
    O4S C4S H4S3 . . 109.5 ?
    H4S1 C4S H4S3 . . 109.5 ?
    H4S2 C4S H4S3 . . 109.5 ?
loop_
    _geom_hbond_atom_site_label_D
    _geom_hbond_atom_site_label_H
    _geom_hbond_atom_site_label_A
    _geom_hbond_site_symmetry_A
    _geom_hbond_distance_DH
    _geom_hbond_distance_HA
    _geom_hbond_distance_DA
    _geom_hbond_angle_DHA
    O4S H4OS O13 1_455 0.84 1.90 2.7330(17) 169.4
    O3S H3OS O11 1_455 0.84 1.88 2.7115(19) 170.2
    O2S H2OS O8 1_465 0.84 1.90 2.7381(19) 176.5
    O18 H18O O2S 1_645 0.84 1.86 2.6857(19) 166.8
    O15 H15O O10 2_756 0.84 2.22 3.0000(19) 153.6
    O14 H14O O18 1_565 0.84 1.91 2.6983(19) 156.9
    O13 H13O O7 1_645 0.84 1.91 2.7080(19) 158.0
    O11 H11O O3S 2_746 0.84 1.89 2.7248(17) 169.4
    O10 H10O O16 2_756 0.84 1.88 2.7217(18) 176.7
    O7 H7O O1S 1_565 0.84 1.96 2.777(2) 165.9
    O1S H1OS O1 . 0.84 2.08 2.860(2) 153.7
    O16 H16O O4S . 0.84 1.83 2.6558(17) 168.1
    O5 H5O O3S . 0.84 1.99 2.8081(17) 165.7
    O4 H4O O15 . 0.86 2.38 3.2012(17) 159.9
    O3 H3O O15 . 0.84 1.94 2.7569(17) 164.8
_iucr_refine_instructions_details
;
TITL Stevioside methanol solvate in P2(1)
CELL 1.54178  15.0413   7.7866  19.6443  90.000  96.231  90.000
ZERR    2.00   0.0002   0.0001   0.0003   0.000   0.001   0.000
LATT -1
SYMM -X, 0.5+Y, -Z
SFAC C  H  O
UNIT 84 152 44
L.S. 8
ACTA
BOND $H
FMAP 2
PLAN 2
HTAB
SIZE 0.11 0.14 0.42
HTAB O4S O13_$6
HTAB O3S O11_$6
HTAB O2S O8_$5
HTAB O18 O2S_$4
HTAB O15 O10_$2
HTAB O14 O18_$1
HTAB O13 O7_$4
HTAB O11 O3S_$3
HTAB O10 O16_$2
HTAB O7 O1S_$1
EQIV $6 x-1, y, z
EQIV $5 x-1, y+1, z
EQIV $4 x+1, y-1, z
EQIV $3 -x+2, y-1/2, -z+1
EQIV $2 -x+2, y+1/2, -z+1
EQIV $1 x, y+1, z
HTAB O1S O1
HTAB O16 O4S
HTAB O5 O3S
HTAB O4 O15
HTAB O3 O15
HTAB
WGHT  0.042300  0.699700
FVAR  0.213700
TEMP -173.500
MOLE 2
O1     3   0.624886  0.416504  0.085255 11.000000  0.022830  0.030210 =
           0.021070 -0.006290  0.004660 -0.004750
O2     3   0.687610  0.612018  0.159460 11.000000  0.016950  0.024700 =
           0.017270 -0.003590  0.004590 -0.001460
O3     3   0.719780  0.486034  0.292670 11.000000  0.025100  0.028820 =
           0.019110 -0.002310 -0.000730  0.010900
AFIX 147
H3O    2   0.735322  0.487631  0.335049 11.000000  0.027280
AFIX 0
O4     3   0.605924  0.636057  0.390154 11.000000  0.023370  0.027720 =
           0.012130 -0.002030  0.001020  0.004360
AFIX 3
H4O    2   0.653400  0.589500  0.410600 11.000000 -1.200000
AFIX 0
O5     3   0.424964  0.704902  0.327288 11.000000  0.017390  0.029480 =
           0.016920  0.000570  0.003580  0.001100
AFIX 147
H5O    2   0.439558  0.708539  0.369768 11.000000  0.037460
AFIX 0
O6     3   0.550583  0.704543  0.179277 11.000000  0.017510  0.023590 =
           0.015220  0.000790  0.002940  0.002150
O7     3   0.424577  0.985903  0.192735 11.000000  0.030620  0.023540 =
           0.017880  0.001200  0.001780  0.005680
AFIX 147
H7O    2   0.447271  1.021191  0.158091 11.000000  0.042810
AFIX 0
O8     3   1.157891  0.192183  0.271671 11.000000  0.016350  0.015670 =
           0.013900  0.000750 -0.001900 -0.001390
O9     3   1.099380  0.372535  0.385022 11.000000  0.013490  0.013940 =
           0.017240  0.001750  0.002210  0.001590
O10    3   1.216010  0.296906  0.511564 11.000000  0.023040  0.018980 =
           0.013280 -0.001110  0.004580 -0.000770
AFIX 147
H10O   2   1.217860  0.384293  0.536751 11.000000  0.029260
AFIX 0
O11    3   1.400986  0.364871  0.488947 11.000000  0.014580  0.019230 =
           0.017470 -0.003150 -0.001930  0.000550
AFIX 147
H11O   2   1.445396  0.303645  0.502479 11.000000  0.032790
AFIX 0
O12    3   1.297891  0.191847  0.324322 11.000000  0.012460  0.017350 =
           0.015800 -0.002990 -0.000020  0.001150
O13    3   1.481594  0.199151  0.297331 11.000000  0.017950  0.028330 =
           0.018530 -0.004960  0.004220 -0.000960
AFIX 147
H13O   2   1.450605  0.137173  0.268899 11.000000  0.028750
AFIX 0
O14    3   0.971602  0.564392  0.449103 11.000000  0.022460  0.018440 =
           0.018990 -0.004210  0.002090  0.000260
AFIX 147
H14O   2   0.980746  0.650086  0.424838 11.000000  0.027480
AFIX 0
O15    3   0.793376  0.446092  0.426514 11.000000  0.016620  0.019200 =
           0.021850 -0.002580  0.001270  0.003270
AFIX 147
H15O   2   0.809791  0.541638  0.443306 11.000000  0.040250
AFIX 0
O16    3   0.771802  0.083318  0.408608 11.000000  0.014670  0.022420 =
           0.021090  0.005260  0.002440 -0.002800
AFIX 147
H16O   2   0.728399  0.080606  0.377873 11.000000  0.033380
AFIX 0
O17    3   0.999372  0.154055  0.363407 11.000000  0.015250  0.017640 =
           0.018280 -0.000940  0.004560 -0.001720
O18    3   0.977934 -0.213857  0.344191 11.000000  0.023860  0.016390 =
           0.035070  0.001220  0.010660 -0.000030
AFIX 147
H18O   2   1.022657 -0.179045  0.326017 11.000000  0.031080
AFIX 0
C1     1   0.861635  0.288493  0.014194 11.000000  0.019120  0.030020 =
           0.015390 -0.006830 -0.000420  0.003760
AFIX 23
H1A    2   0.896859  0.342080 -0.019890 11.000000 -1.200000
H1B    2   0.878450  0.165641  0.017749 11.000000 -1.200000
AFIX 0
C2     1   0.762260  0.301859 -0.011664 11.000000  0.018780  0.033380 =
           0.015470 -0.007760 -0.001070  0.003080
AFIX 23
H2A    2   0.751256  0.248168 -0.057486 11.000000 -1.200000
H2B    2   0.726672  0.238980  0.019800 11.000000 -1.200000
AFIX 0
C3     1   0.732802  0.488798 -0.015999 11.000000  0.015550  0.034970 =
           0.013210 -0.002040 -0.001790  0.004170
AFIX 23
H3A    2   0.668138  0.493621 -0.032029 11.000000 -1.200000
H3B    2   0.765209  0.548331 -0.050379 11.000000 -1.200000
AFIX 0
C4     1   0.749817  0.584875  0.052902 11.000000  0.015610  0.023110 =
           0.016250 -0.000370  0.001290  0.003540
C5     1   0.850447  0.562720  0.081592 11.000000  0.014310  0.019130 =
           0.014670  0.001340  0.002360  0.002280
AFIX 13
H5A    2   0.883765  0.619575  0.046409 11.000000 -1.200000
AFIX 0
C6     1   0.881728  0.659312  0.147949 11.000000  0.018880  0.015960 =
           0.016320  0.000210  0.001730  0.001960
AFIX 23
H6A    2   0.853593  0.774334  0.147203 11.000000 -1.200000
H6B    2   0.863706  0.595317  0.187781 11.000000 -1.200000
AFIX 0
C7     1   0.983607  0.677561  0.154310 11.000000  0.019620  0.015460 =
           0.018730  0.001380 -0.000660 -0.000610
AFIX 23
H7A    2   1.003520  0.737804  0.197677 11.000000 -1.200000
H7B    2   1.000028  0.750121  0.116224 11.000000 -1.200000
AFIX 0
C8     1   1.033876  0.506337  0.153152 11.000000  0.017380  0.017510 =
           0.013560  0.000990  0.000780 -0.000460
C9     1   0.991898  0.389595  0.094112 11.000000  0.015420  0.020900 =
           0.012150  0.000820  0.001110  0.000980
AFIX 13
H9     2   1.006670  0.448865  0.051602 11.000000 -1.200000
AFIX 0
C10    1   0.886948  0.375226  0.084574 11.000000  0.015310  0.019890 =
           0.012840 -0.001940  0.001350  0.002280
C11    1   1.042214  0.215749  0.093588 11.000000  0.017310  0.024420 =
           0.014320 -0.004370 -0.000610  0.002030
AFIX 23
H11A   2   1.001665  0.130446  0.069149 11.000000 -1.200000
H11B   2   1.093858  0.230549  0.066893 11.000000 -1.200000
AFIX 0
C12    1   1.076805  0.141041  0.164285 11.000000  0.017700  0.017520 =
           0.015980 -0.002900 -0.000750  0.001490
AFIX 23
H12A   2   1.026533  0.088171  0.185333 11.000000 -1.200000
H12B   2   1.121592  0.050449  0.158616 11.000000 -1.200000
AFIX 0
C13    1   1.119340  0.282129  0.211334 11.000000  0.014890  0.016260 =
           0.013710 -0.000190 -0.001100  0.000520
C14    1   1.046306  0.412775  0.223259 11.000000  0.014630  0.018050 =
           0.014040  0.000100  0.001360 -0.000330
AFIX 23
H14A   2   1.066349  0.492785  0.260998 11.000000 -1.200000
H14B   2   0.990520  0.355210  0.233324 11.000000 -1.200000
AFIX 0
C15    1   1.133826  0.539288  0.143501 11.000000  0.017860  0.021610 =
           0.018830  0.005310  0.000850 -0.000920
AFIX 23
H15A   2   1.141511  0.550840  0.094294 11.000000 -1.200000
H15B   2   1.155342  0.645787  0.167414 11.000000 -1.200000
AFIX 0
C16    1   1.184852  0.385421  0.173952 11.000000  0.018380  0.022490 =
           0.012090 -0.001370 -0.000920 -0.002960
C17    1   1.269037  0.342096  0.167690 11.000000  0.018470  0.030400 =
           0.018960  0.004250  0.002310  0.001740
AFIX 93
H17A   2   1.304381  0.411841  0.141462 11.000000 -1.200000
H17B   2   1.293871  0.241381  0.189443 11.000000 -1.200000
AFIX 0
C18    1   0.729689  0.776473  0.038537 11.000000  0.021860  0.026390 =
           0.022370  0.004710  0.000940  0.005410
AFIX 137
H18A   2   0.669731  0.788355  0.013964 11.000000 -1.500000
H18B   2   0.773969  0.823638  0.010542 11.000000 -1.500000
H18C   2   0.732578  0.839174  0.081977 11.000000 -1.500000
AFIX 0
C19    1   0.681246  0.523758  0.099889 11.000000  0.014940  0.020960 =
           0.017010 -0.000170 -0.000630  0.005360
C20    1   0.849029  0.264892  0.139752 11.000000  0.015810  0.019700 =
           0.019450 -0.000390 -0.000780 -0.000120
AFIX 137
H20A   2   0.785173  0.244428  0.126666 11.000000 -1.500000
H20B   2   0.857092  0.325279  0.183759 11.000000 -1.500000
H20C   2   0.880696  0.154770  0.143937 11.000000 -1.500000
AFIX 0
C21    1   0.617872  0.584805  0.202047 11.000000  0.016110  0.019140 =
           0.018450 -0.000550  0.004010  0.001500
AFIX 13
H21    2   0.594285  0.465014  0.196291 11.000000 -1.200000
AFIX 0
C22    1   0.655231  0.615658  0.275671 11.000000  0.016140  0.019300 =
           0.018840 -0.002590  0.001300  0.001150
AFIX 13
H22    2   0.683775  0.731634  0.280502 11.000000 -1.200000
AFIX 0
C23    1   0.577183  0.604575  0.319399 11.000000  0.019190  0.019100 =
           0.013810 -0.000660  0.001370 -0.001040
AFIX 13
H23    2   0.552934  0.484990  0.315435 11.000000 -1.200000
AFIX 0
C24    1   0.502214  0.726748  0.292623 11.000000  0.017350  0.016710 =
           0.016580 -0.001320  0.003340  0.000220
AFIX 13
H24    2   0.523690  0.848039  0.297978 11.000000 -1.200000
AFIX 0
C25    1   0.473860  0.689351  0.216871 11.000000  0.016110  0.020910 =
           0.016710 -0.001460  0.002370 -0.001750
AFIX 13
H25    2   0.451025  0.568809  0.212470 11.000000 -1.200000
AFIX 0
C26    1   0.402236  0.809043  0.184259 11.000000  0.020040  0.026630 =
           0.018300 -0.000540 -0.001450  0.000550
AFIX 23
H26A   2   0.391491  0.783136  0.134710 11.000000 -1.200000
H26B   2   0.345883  0.786847  0.204527 11.000000 -1.200000
AFIX 0
C27    1   1.215445  0.281050  0.320272 11.000000  0.014800  0.013910 =
           0.015850  0.000150  0.000420 -0.000940
AFIX 13
H27    2   1.222869  0.403034  0.306005 11.000000 -1.200000
AFIX 0
C28    1   1.179066  0.271621  0.390089 11.000000  0.013410  0.013440 =
           0.015160  0.001280  0.001410  0.000910
AFIX 13
H28    2   1.164215  0.149716  0.400199 11.000000 -1.200000
AFIX 0
C29    1   1.246382  0.340688  0.447376 11.000000  0.017510  0.013280 =
           0.013850  0.001010  0.003090 -0.001190
AFIX 13
H29    2   1.249146  0.468589  0.443520 11.000000 -1.200000
AFIX 0
C30    1   1.339480  0.267120  0.443259 11.000000  0.016210  0.014430 =
           0.015090  0.001120 -0.001230 -0.000140
AFIX 13
H30    2   1.340569  0.144719  0.458736 11.000000 -1.200000
AFIX 0
C31    1   1.365362  0.275176  0.370032 11.000000  0.014840  0.017690 =
           0.014830 -0.000850  0.000190 -0.001030
AFIX 13
H31    2   1.371656  0.397618  0.355964 11.000000 -1.200000
AFIX 0
C32    1   1.451449  0.179126  0.363401 11.000000  0.016230  0.024410 =
           0.017660 -0.002600  0.001920  0.001460
AFIX 23
H32A   2   1.498361  0.221377  0.398672 11.000000 -1.200000
H32B   2   1.442117  0.055527  0.372064 11.000000 -1.200000
AFIX 0
C33    1   1.026022  0.291917  0.408901 11.000000  0.015800  0.017110 =
           0.012360 -0.001550  0.002610 -0.001480
AFIX 13
H33    2   1.041652  0.248407  0.456594 11.000000 -1.200000
AFIX 0
C34    1   0.949888  0.420670  0.406410 11.000000  0.016510  0.016740 =
           0.015020  0.000810  0.000670 -0.000410
AFIX 13
H34    2   0.935108  0.460944  0.358172 11.000000 -1.200000
AFIX 0
C35    1   0.868262  0.332370  0.430047 11.000000  0.014480  0.019680 =
           0.014990  0.001230  0.002390  0.002980
AFIX 13
H35    2   0.882855  0.292876  0.478407 11.000000 -1.200000
AFIX 0
C36    1   0.843899  0.177185  0.384545 11.000000  0.014260  0.017680 =
           0.015320  0.002490  0.002490 -0.001180
AFIX 13
H36    2   0.825565  0.217213  0.336708 11.000000 -1.200000
AFIX 0
C37    1   0.925512  0.059605  0.384763 11.000000  0.014660  0.016430 =
           0.019730  0.002980  0.002680 -0.000710
AFIX 13
H37    2   0.941972  0.014007  0.432041 11.000000 -1.200000
AFIX 0
C38    1   0.909106 -0.089010  0.335169 11.000000  0.019690  0.019580 =
           0.024240 -0.001820  0.003420 -0.003150
AFIX 23
H38A   2   0.851277 -0.143783  0.341805 11.000000 -1.200000
H38B   2   0.904893 -0.044643  0.287699 11.000000 -1.200000
AFIX 0
MOLE 5
O1S    3   0.490975  0.155665  0.084707 11.000000  0.033490  0.031310 =
           0.034020 -0.002500  0.009670 -0.006340
AFIX 147
H1OS   2   0.522208  0.242320  0.096438 11.000000  0.055550
AFIX 0
C1S    1   0.534737  0.055776  0.039275 11.000000  0.031670  0.039820 =
           0.055260 -0.016660  0.011270 -0.003580
AFIX 137
H1S1   2   0.529056  0.110718 -0.005871 11.000000 -1.500000
H1S2   2   0.507611 -0.058730  0.035463 11.000000 -1.500000
H1S3   2   0.598157  0.045457  0.056450 11.000000 -1.500000
AFIX 0
MOLE 3
O2S    3   0.132089  0.848292  0.291253 11.000000  0.023090  0.018450 =
           0.028470  0.002350 -0.001410 -0.001770
AFIX 147
H2OS   2   0.142122  0.952067  0.283250 11.000000  0.048280
AFIX 0
C2S    1   0.200205  0.784407  0.340032 11.000000  0.039940  0.020850 =
           0.086920  0.002930 -0.031530 -0.000210
AFIX 137
H2S1   2   0.257482  0.786147  0.320553 11.000000 -1.500000
H2S2   2   0.185928  0.666278  0.352193 11.000000 -1.500000
H2S3   2   0.204379  0.856552  0.381132 11.000000 -1.500000
AFIX 0
MOLE 1
O3S    3   0.442302  0.699644  0.471028 11.000000  0.018420  0.021680 =
           0.020510 -0.000860  0.003460 -0.001730
AFIX 147
H3OS   2   0.432491  0.593565  0.472376 11.000000  0.026470
AFIX 0
C3S    1   0.370142  0.791399  0.497742 11.000000  0.019960  0.024520 =
           0.028040  0.000390  0.003260  0.004140
AFIX 137
H3S1   2   0.339369  0.714689  0.527052 11.000000 -1.500000
H3S2   2   0.327740  0.831637  0.459682 11.000000 -1.500000
H3S3   2   0.394371  0.890107  0.524611 11.000000 -1.500000
AFIX 0
MOLE 4
O4S    3   0.650056  0.065788  0.300350 11.000000  0.015690  0.030170 =
           0.024440  0.000090  0.001600 -0.000220
AFIX 147
H4OS   2   0.600914  0.116596  0.301136 11.000000  0.033430
AFIX 0
C4S    1   0.678735  0.080344  0.233559 11.000000  0.025010  0.027850 =
           0.027540  0.001760  0.005880  0.001950
AFIX 137
H4S1   2   0.690820  0.201120  0.223966 11.000000 -1.500000
H4S2   2   0.631699  0.037105  0.199430 11.000000 -1.500000
H4S3   2   0.733348  0.012787  0.231489 11.000000 -1.500000
AFIX 0
HKLF 4
END
;
data_global
_journal_date_recd_electronic     2012-12-11
_journal_date_accepted     2013-02-08
_journal_name_full     'Acta Crystallographica, Section E'
_journal_year     2013
_journal_volume     69
_journal_issue      3
_journal_page_first     o410
_journal_page_last     o411
_journal_paper_category     QO
_journal_paper_doi     10.1107/S1600536813003954
_journal_coeditor_code     JJ2161
_publ_contact_author_name     'James D. McChesney'
_publ_contact_author_address
;
Ironstone Separations, Inc.
147 County Road
245 Etta
Mississippi 38627
USA
;
_publ_contact_author_email     'jdmcchesney@ironstoneseparations.com'
_publ_contact_author_fax     ?
_publ_contact_author_phone     '662-308-8962'
_publ_section_title
;
Stevioside methanol tetrasolvate
;
loop_
    _publ_author_name
    _publ_author_footnote
    _publ_author_address
    'Wu, Yunshan' .
;
Department of Medicinal Chemistry
University of Mississippi
417 Faser Hall
University
MS 38677
USA
;
    'Rodenburg, Douglas L.' .
;
Ironstone Separations, Inc.
147 County Road 245,
Etta,
Mississippi 38627
USA
;
    'Ibrahim, Mohamed A.' .
;
Ironstone Separations, Inc.
147 County Road 245,
Etta,
Mississippi 38627
USA
;
    'McChesney, James D.' .
;
Ironstone Separations, Inc.
147 County Road 245,
Etta,
Mississippi 38627
USA
;
    'Avery, Mitchell A.' .
;
Department of Medicinal Chemistry
University of Mississippi
417 Faser Hall
University
MS 38677
USA
Department of Chemistry and Biochemistry
University of Mississippi
417 Faser Hall
University
MS 38677
USA
;
