# Supplementary material for: Stevioside methanol tetra­solvate
Source: Acta Crystallogr Sect E Struct Rep Online. 2013 Feb 20;69(Pt 3):o410–1. doi: 10.1107/S1600536813003954 (PMC3588499; doi:10.1107/S1600536813003954)
Supplement: Supplementary file 2 [file e-69-0o410-Isup2.hkl]

# 
# h,k,l, Fc-squared, Fo-squared, sigma(Fo-squared) and status flag 
# 
data_I
_shelx_title ' mohamad_stevoide_0m in P2(1)' 
_shelx_refln_list_code          4 
_shelx_F_calc_maximum      149.45 
_exptl_crystal_F_000      1008.00 
_reflns_d_resolution_high  0.8237 
 
loop_ 
 _symmetry_equiv_pos_as_xyz 
 'x, y, z' 
 '-x, y+1/2, -z' 
 
_cell_length_a    15.0413 
_cell_length_b     7.7866 
_cell_length_c    19.6443 
_cell_angle_alpha  90.000 
_cell_angle_beta   96.231 
_cell_angle_gamma  90.000 
 
_shelx_F_squared_multiplier     1.000 
 
loop_ 
 _refln_index_h 
 _refln_index_k 
 _refln_index_l 
 _refln_F_squared_calc 
 _refln_F_squared_meas 
 _refln_F_squared_sigma 
 _refln_observed_status 
   1  -9   0       16.42       13.59      1.43 o 
   2  -9   0      452.55      494.62     10.18 o 
   3  -9   0       36.22       29.72      2.43 o 
   4  -9   0        9.28        7.85      1.68 o 
   5  -9   0       19.68       16.20      3.50 o 
   0  -8   0      667.96      658.69     20.22 o 
   1  -8   0      854.70      841.48     13.53 o 
   2  -8   0      102.06       99.68      2.96 o 
   3  -8   0      179.33      188.90      4.24 o 
   4  -8   0      160.12      174.16      4.10 o 
   5  -8   0      161.92      153.17      3.74 o 
   6  -8   0      396.00      409.96      9.00 o 
   7  -8   0       99.59      112.78      3.70 o 
   8  -8   0       44.80       49.63      2.36 o 
   9  -8   0       10.56       13.88      2.37 o 
   1  -7   0      471.04      444.72      5.55 o 
   2  -7   0       41.71       44.62      1.56 o 
   3  -7   0      310.74      297.33      4.21 o 
   4  -7   0       82.54       85.13      2.46 o 
   5  -7   0       38.28       53.74      2.14 o 
   6  -7   0      135.69      143.37      3.74 o 
   7  -7   0       52.00       65.97      2.84 o 
   8  -7   0      310.74      293.26      6.28 o 
   9  -7   0      163.67      168.45      7.52 o 
  10  -7   0      186.96      186.78      5.06 o 
  11  -7   0       45.33       38.58      4.22 o 
   0  -6   0       23.77       34.06      2.59 o 
   1  -6   0       96.41       90.23      1.81 o 
   2  -6   0     1258.42     1142.15     14.03 o 
   3  -6   0      764.50      763.42      9.00 o 
   4  -6   0      111.39      120.76      2.81 o 
   5  -6   0      949.34     1019.60     12.18 o 
   6  -6   0       41.83       44.28      1.62 o 
   7  -6   0     1756.44     1675.56     19.84 o 
   8  -6   0      188.85      186.32      4.05 o 
   9  -6   0        3.72        4.64      1.26 o 
  10  -6   0      140.34      146.37      4.12 o 
  11  -6   0       26.87       35.52      2.26 o 
  12  -6   0       18.92       30.93      1.98 o 
  13  -6   0       24.55       25.57      1.86 o 
   1  -5   0      913.87      806.34      9.15 o 
   2  -5   0      542.19      518.60      6.92 o 
   3  -5   0       81.43       90.80      2.50 o 
   4  -5   0       70.75       89.68      2.54 o 
   5  -5   0      214.53      228.09      4.84 o 
   6  -5   0      799.53      827.74     12.59 o 
   7  -5   0      147.03      145.84      4.03 o 
   8  -5   0      165.33      167.54      3.74 o 
   9  -5   0      408.63      393.72      6.40 o 
  10  -5   0      492.10      462.85      8.00 o 
  11  -5   0       21.46       22.18      2.69 o 
  12  -5   0      206.98      235.54      5.50 o 
  13  -5   0        0.33        0.28      1.28 o 
  14  -5   0        7.22       11.22      1.97 o 
  15  -5   0       32.66       35.46      2.55 o 
   0  -4   0      449.01      486.60     14.15 o 
   1  -4   0     1426.42     1504.50     20.60 o 
   2  -4   0     5140.69     5164.11     63.64 o 
   3  -4   0      732.68      724.96     11.10 o 
   4  -4   0     1770.64     1828.80     29.52 o 
   5  -4   0      308.09      345.87      6.89 o 
   6  -4   0      226.18      243.08      6.11 o 
   7  -4   0      263.26      252.04      6.87 o 
   8  -4   0     1700.23     1833.59     37.99 o 
   9  -4   0      387.32      422.17      8.05 o 
  10  -4   0      879.11      830.55     14.28 o 
  11  -4   0      497.10      494.21      9.35 o 
  12  -4   0      186.62      198.40      6.52 o 
  13  -4   0      278.83      291.81      8.87 o 
  14  -4   0      203.80      209.93      5.81 o 
  15  -4   0      191.11      200.22      5.21 o 
  16  -4   0      109.04      111.36      5.78 o 
   1  -3   0      340.84      338.75      7.51 o 
   2  -3   0      632.47      676.75     13.99 o 
   3  -3   0     3473.17     3609.51     60.42 o 
   4  -3   0      662.51      791.89     17.72 o 
   5  -3   0     1753.57     1770.46     33.03 o 
   6  -3   0      525.30      530.68     11.06 o 
   7  -3   0      749.02      780.08     16.93 o 
   8  -3   0      769.79      803.65     14.45 o 
   9  -3   0     1151.56     1106.43     19.71 o 
  10  -3   0        5.03        6.02      1.30 o 
  11  -3   0      471.31      446.28      8.73 o 
  12  -3   0      777.14      778.41     13.72 o 
  13  -3   0      445.36      434.67      9.92 o 
  14  -3   0       43.26       49.81      3.29 o 
  15  -3   0       92.76       94.65      5.55 o 
  16  -3   0        4.87        4.96      1.93 o 
  17  -3   0      117.51      137.47      9.85 o 
   0  -2   0    17090.07    16457.86    574.52 o 
   1  -2   0     9044.28     7861.28    257.48 o 
   2  -2   0     4766.86     4884.47    130.64 o 
   3  -2   0     4920.52     4632.71    106.25 o 
   4  -2   0     1104.75     1127.58     20.38 o 
   5  -2   0     1031.08     1044.79     23.16 o 
   6  -2   0     4392.17     4593.27     75.76 o 
   7  -2   0      794.75      803.53     17.05 o 
   8  -2   0     1192.70     1230.85     19.14 o 
   9  -2   0      168.33      171.24      5.76 o 
  10  -2   0      333.86      330.82      7.03 o 
  11  -2   0       32.77       39.08      2.14 o 
  12  -2   0      498.97      478.46      7.69 o 
  13  -2   0      637.94      590.26      8.34 o 
  14  -2   0      137.45      130.03      3.63 o 
  15  -2   0      129.42      113.16      3.77 o 
  16  -2   0        4.98        8.10      1.64 o 
  17  -2   0        7.95        9.51      6.24 o 
   1  -1   0     8074.08     7586.59    176.22 o 
   2  -1   0     1995.85     2012.01     41.53 o 
   3  -1   0      201.79      194.23      4.42 o 
   4  -1   0     3466.67     3522.44     67.89 o 
   5  -1   0     2885.18     2727.04     46.41 o 
   6  -1   0      701.48      711.96     12.70 o 
   7  -1   0     1169.81     1268.12     21.76 o 
   8  -1   0     1759.90     1821.76     27.92 o 
   9  -1   0       11.98       17.64      1.34 o 
  10  -1   0      152.01      147.34      5.97 o 
  11  -1   0      976.79      955.04     18.32 o 
  12  -1   0      253.50      257.61      5.47 o 
  13  -1   0      883.88      888.23     11.50 o 
  14  -1   0       51.07       53.89      2.63 o 
  15  -1   0       21.11       27.30      1.42 o 
  16  -1   0       64.11       73.10      4.05 o 
  17  -1   0      230.65      248.09     13.48 o 
   1   0   0      526.29      518.01     14.89 o 
   2   0   0     1921.09     1751.97     58.15 o 
   3   0   0       70.68       55.71      2.05 o 
   4   0   0       29.96       25.37      1.55 o 
   5   0   0     1066.17     1125.96     25.45 o 
   6   0   0      497.15      494.18     11.30 o 
   7   0   0     2255.24     2193.79     39.74 o 
   8   0   0     2051.73     2292.15     36.15 o 
   9   0   0      515.57      553.96      9.95 o 
  10   0   0        6.29       10.90      2.30 o 
  11   0   0      354.47      331.82      6.81 o 
  12   0   0      115.12      109.45      7.14 o 
  13   0   0        2.40        4.81      1.64 o 
  14   0   0       63.14       82.72      3.71 o 
  15   0   0        0.42        2.99      2.25 o 
  16   0   0        8.17        7.07      1.44 o 
  17   0   0      184.65      176.09      6.99 o 
  18   0   0        0.48        2.41      1.97 o 
   1   1   0     8079.96     8003.40    167.27 o 
   2   1   0     1999.48     1983.88     51.26 o 
   3   1   0      200.73      195.60      5.28 o 
   4   1   0     3467.66     3435.09     75.70 o 
   5   1   0     2891.17     2689.07    105.06 o 
   6   1   0      696.70      724.20     20.31 o 
   7   1   0     1178.52     1246.11     22.09 o 
   8   1   0     1754.81     1797.97     28.15 o 
   9   1   0       11.99       18.58      2.00 o 
  10   1   0      155.65      150.10      4.94 o 
  11   1   0      978.13      965.81     18.93 o 
  12   1   0      250.18      254.45     11.59 o 
  13   1   0      883.83      875.42     12.54 o 
  14   1   0       51.30       52.72      2.73 o 
  15   1   0       21.92       22.87      3.03 o 
  16   1   0       63.57       69.76      5.48 o 
  17   1   0      230.08      232.12     34.70 o 
   0   2   0    17138.50    16174.67    644.21 o 
   1   2   0     9036.82     8349.07    205.18 o 
   2   2   0     4738.21     4574.66     94.43 o 
   3   2   0     4908.56     4975.81    130.79 o 
   4   2   0     1107.79     1085.67     49.08 o 
   5   2   0     1027.90     1060.58     28.62 o 
   6   2   0     4407.79     4585.70    131.36 o 
   7   2   0      790.47      786.82     25.30 o 
   8   2   0     1186.51     1156.35     51.61 o 
   9   2   0      167.89      166.25      5.12 o 
  10   2   0      332.81      307.00     10.58 o 
  11   2   0       32.52       30.68      4.17 o 
  12   2   0      496.79      489.84     11.94 o 
  13   2   0      630.77      577.14     15.66 o 
  14   2   0      138.33      130.19      6.60 o 
  15   2   0      131.14      120.51      4.28 o 
  16   2   0        4.88       13.13      3.50 o 
  17   2   0        8.46        7.66      2.85 o 
   1   3   0      345.26      352.66     10.27 o 
   2   3   0      630.10      707.40     25.28 o 
   3   3   0     3500.62     3749.25    146.00 o 
   4   3   0      668.64      728.49     34.15 o 
   5   3   0     1746.55     1730.58     51.85 o 
   6   3   0      524.07      537.49     20.47 o 
   7   3   0      755.87      773.21     25.22 o 
   8   3   0      769.21      772.70     37.65 o 
   9   3   0     1149.32     1134.76     51.44 o 
  11   3   0      470.63      463.26     27.47 o 
  12   3   0      770.09      770.77     16.84 o 
  13   3   0      440.82      422.80     11.85 o 
  14   3   0       42.81       47.91      3.47 o 
  15   3   0       93.50       97.17      4.17 o 
   0   4   0      436.97      481.57     22.33 o 
   1   4   0     1436.14     1579.34     63.26 o 
   2   4   0     5137.88     5197.25    206.42 o 
   3   4   0      732.26      678.36     32.40 o 
   4   4   0     1762.50     1819.46     76.39 o 
   5   4   0      309.82      340.82     18.39 o 
  12   4   0      186.61      191.26      7.37 o 
  13   4   0      276.16      303.33      9.91 o 
  14   4   0      205.46      222.76     10.94 o 
  15   4   0      189.80      193.07      8.10 o 
   3   5   0       81.31       81.21      8.76 o 
  11   5   0       20.50       16.20      4.16 o 
  12   5   0      208.52      235.53     12.04 o 
  13   5   0        0.40        1.15      1.84 o 
  14   5   0        6.93       11.16      2.41 o 
  15   5   0       31.12       34.59      2.63 o 
   7   6   0     1754.59     1638.88     60.20 o 
   8   6   0      189.57      183.00     11.60 o 
  11   6   0       26.58       36.12      5.03 o 
  13   6   0       24.64       28.24      3.28 o 
   4   7   0       82.00       72.67      7.66 o 
   5   7   0       39.07       63.26      7.00 o 
   6   7   0      136.65      142.94      9.85 o 
   7   7   0       51.04       61.95      6.79 o 
   8   7   0      310.32      289.60     14.45 o 
   0   8   0      655.10      680.33     27.14 o 
   1   8   0      854.70      861.36     33.05 o 
   2   8   0      103.75       95.88      8.32 o 
   3   8   0      176.74      191.10     11.16 o 
   4   8   0      165.14      182.78     10.51 o 
   5   8   0      160.87      145.78      9.19 o 
   6   8   0      390.57      395.33     17.51 o 
   7   8   0       98.16      110.10      7.66 o 
   8   8   0       45.48       44.22      4.60 o 
   1   9   0       15.97       14.45      3.28 o 
   2   9   0      453.32      485.95     19.48 o 
   3   9   0       37.22       31.08      4.16 o 
   4   9   0        9.47        8.32      2.63 o 
   5   9   0       20.24       25.39      3.28 o 
  -5  -9   1       28.30       20.58      3.72 o 
  -4  -9   1       59.32       64.32      3.45 o 
  -3  -9   1       77.96       87.83      4.03 o 
  -2  -9   1       26.39       23.55      1.65 o 
  -1  -9   1       35.64       30.48      1.84 o 
   0  -9   1      416.52      456.04      8.70 o 
   1  -9   1      240.25      239.89      5.78 o 
   2  -9   1       62.55       67.39      2.80 o 
   3  -9   1       90.48       86.89      3.91 o 
   4  -9   1      116.03      116.42      5.57 o 
  -9  -8   1       25.61       27.20      2.80 o 
  -8  -8   1      262.75      277.84      6.42 o 
  -7  -8   1      175.39      170.15      4.70 o 
  -6  -8   1      319.34      310.23      7.37 o 
  -5  -8   1      170.90      163.44      4.84 o 
  -4  -8   1      310.05      310.26      8.07 o 
  -3  -8   1      364.79      345.35      6.76 o 
  -2  -8   1      157.79      162.15      3.70 o 
  -1  -8   1      129.09      131.63      3.28 o 
   0  -8   1      190.22      184.27      4.01 o 
   1  -8   1      334.64      325.40      5.84 o 
   2  -8   1      132.04      132.35      3.33 o 
   3  -8   1       88.72       82.42      3.38 o 
   4  -8   1       50.54       54.65      2.31 o 
   5  -8   1       80.07       76.38      2.60 o 
   6  -8   1      257.07      276.22      6.69 o 
   7  -8   1       14.27       13.70      1.53 o 
   8  -8   1      307.85      317.46      7.03 o 
 -12  -7   1       24.45       21.67      5.25 o 
 -11  -7   1      158.80      170.55      4.77 o 
 -10  -7   1        1.31       -0.76      1.90 o 
  -9  -7   1      125.04      132.27      3.85 o 
  -8  -7   1       18.86       20.43      2.20 o 
  -7  -7   1       42.26       45.55      2.37 o 
  -6  -7   1       94.28      112.86      3.35 o 
  -5  -7   1       80.11       74.37      2.31 o 
  -4  -7   1      212.60      187.87      3.44 o 
  -3  -7   1      341.84      322.41      4.55 o 
  -2  -7   1      404.69      387.80      5.45 o 
  -1  -7   1      282.20      282.46      3.77 o 
   0  -7   1        3.94        4.50      0.82 o 
   1  -7   1      261.93      256.04      3.85 o 
   2  -7   1      297.40      270.38      3.62 o 
   3  -7   1      616.63      596.96      7.30 o 
   4  -7   1       66.24       80.38      2.28 o 
   5  -7   1      818.45      764.98     10.55 o 
   6  -7   1       94.87       90.94      2.99 o 
   7  -7   1        0.08        0.07      0.91 o 
   8  -7   1       16.97       13.50      1.60 o 
   9  -7   1      163.39      158.73      3.80 o 
  10  -7   1      166.46      181.51      5.28 o 
  11  -7   1       32.76       34.33      3.58 o 
 -13  -6   1      142.75      158.81      4.39 o 
 -12  -6   1      418.65      466.49      9.50 o 
 -11  -6   1      192.69      188.31      4.69 o 
 -10  -6   1       27.15       27.91      3.29 o 
  -9  -6   1      166.06      156.20      4.04 o 
  -8  -6   1      350.22      330.55      5.54 o 
  -7  -6   1      471.21      469.57      6.63 o 
  -6  -6   1       45.48       36.47      1.49 o 
  -5  -6   1      581.11      538.60      7.14 o 
  -4  -6   1      104.44      110.50      2.56 o 
  -3  -6   1      458.52      485.23      5.97 o 
  -2  -6   1       54.00       58.40      1.54 o 
  -1  -6   1     1340.44     1323.94     13.49 o 
   0  -6   1       36.47       41.47      1.36 o 
   1  -6   1      294.95      288.25      4.05 o 
   2  -6   1      302.46      296.81      4.18 o 
   3  -6   1      120.35      120.57      2.24 o 
   4  -6   1      169.65      169.61      2.93 o 
   5  -6   1      597.61      590.25      6.97 o 
   6  -6   1     1225.79     1117.69     12.56 o 
   7  -6   1      749.93      700.20      9.99 o 
   8  -6   1      231.09      214.13      4.19 o 
   9  -6   1       56.24       54.09      3.45 o 
  10  -6   1       30.09       39.11      2.33 o 
  11  -6   1        3.00        5.28      1.33 o 
  12  -6   1      192.85      211.08      6.96 o 
  13  -6   1      401.04      447.61     11.76 o 
 -15  -5   1      133.18      173.61      7.60 o 
 -14  -5   1        7.20       12.96      1.71 o 
 -13  -5   1       43.24       54.76      2.55 o 
 -12  -5   1       68.62       54.62      2.97 o 
 -11  -5   1       64.67       73.95      3.20 o 
 -10  -5   1      192.38      177.27      3.94 o 
  -9  -5   1      792.30      766.12     10.97 o 
  -8  -5   1      191.26      195.20      3.93 o 
  -7  -5   1      355.91      353.78      6.79 o 
  -6  -5   1       60.42       55.86      2.02 o 
  -5  -5   1       84.17       78.11      2.21 o 
  -4  -5   1      377.47      372.04      5.55 o 
  -3  -5   1      156.74      158.48      2.91 o 
  -2  -5   1      106.11      110.84      2.03 o 
  -1  -5   1      252.34      267.88      3.74 o 
   0  -5   1      451.57      460.06      6.04 o 
   1  -5   1       13.90       22.37      1.26 o 
   2  -5   1      644.79      612.25      8.02 o 
   3  -5   1      226.80      259.06      4.66 o 
   4  -5   1     1200.83     1258.37     18.96 o 
   5  -5   1     1251.18     1292.11     21.83 o 
   6  -5   1      547.49      523.59      8.41 o 
   7  -5   1     2005.06     1901.62     29.69 o 
   8  -5   1      117.99      122.73      3.02 o 
   9  -5   1      444.16      452.08      8.44 o 
  10  -5   1      678.10      665.03     12.47 o 
  11  -5   1      370.45      370.11      7.17 o 
  12  -5   1      437.61      468.29     10.06 o 
  13  -5   1       16.95       26.70      2.13 o 
  14  -5   1       68.28       71.82      4.52 o 
  15  -5   1        3.16        1.97      2.08 o 
 -16  -4   1      581.86      589.50     18.34 o 
 -15  -4   1       43.79       47.11      3.17 o 
 -14  -4   1       54.91       69.64      3.35 o 
 -13  -4   1       64.62       71.02      6.74 o 
 -12  -4   1      460.22      481.09     12.52 o 
 -11  -4   1      226.72      221.79      5.71 o 
 -10  -4   1      224.15      223.17      5.61 o 
  -9  -4   1       86.04       98.09      3.39 o 
  -8  -4   1      263.69      285.73      7.80 o 
  -7  -4   1      440.85      469.02      8.98 o 
  -6  -4   1      127.04      129.59      2.93 o 
  -5  -4   1      820.41      841.73     12.81 o 
  -4  -4   1      532.21      529.36      8.34 o 
  -3  -4   1     1772.78     1833.65     34.05 o 
  -2  -4   1      851.44      799.47     10.06 o 
  -1  -4   1     1471.84     1540.24     20.96 o 
   0  -4   1      128.68      122.94      2.49 o 
   1  -4   1      329.46      358.95      5.64 o 
   2  -4   1     2542.25     2635.15     40.75 o 
   3  -4   1      890.95     1002.22     14.52 o 
   4  -4   1       22.30       21.57      1.49 o 
   5  -4   1      389.06      368.83      8.39 o 
   6  -4   1     2041.43     2066.65     38.39 o 
   7  -4   1     4127.48     4040.71     80.23 o 
   8  -4   1      236.07      254.97      7.09 o 
   9  -4   1       15.94       14.87      1.39 o 
  10  -4   1      922.07      881.19     15.02 o 
  11  -4   1      493.72      489.36      9.19 o 
  12  -4   1      105.24       99.98      3.59 o 
  13  -4   1      307.52      337.21      7.28 o 
  14  -4   1       49.75       46.20      2.51 o 
  15  -4   1      324.18      326.93      7.33 o 
  16  -4   1       79.14       97.67      5.36 o 
 -17  -3   1        1.93        8.31      4.38 o 
 -16  -3   1       35.94       40.84      2.74 o 
 -15  -3   1       15.50       23.22      2.44 o 
 -14  -3   1       29.09       34.62      2.97 o 
 -13  -3   1       79.19       79.00      4.42 o 
 -12  -3   1      674.55      634.99     12.88 o 
 -11  -3   1      851.97      817.25     13.44 o 
 -10  -3   1      456.59      481.28      9.01 o 
  -9  -3   1     1252.51     1308.11     23.38 o 
  -8  -3   1      136.37      132.85      3.49 o 
  -7  -3   1     1585.40     1698.36     34.29 o 
  -6  -3   1     1055.23     1112.74     18.19 o 
  -5  -3   1     2198.97     2174.07     30.98 o 
  -4  -3   1     3263.66     3316.38     49.99 o 
  -3  -3   1     6878.70     6831.80    109.50 o 
  -2  -3   1     1380.29     1501.76     25.29 o 
  -1  -3   1     1334.11     1442.38     38.17 o 
   0  -3   1      261.40      267.39      6.92 o 
   1  -3   1     4453.21     4818.77     90.12 o 
   2  -3   1     3772.19     3988.50    249.54 o 
   3  -3   1     1893.86     2055.58     39.51 o 
   4  -3   1     1844.37     1897.65     37.52 o 
   5  -3   1      327.11      342.72      7.43 o 
   6  -3   1     2443.68     2480.76     56.70 o 
   7  -3   1      234.20      295.30      7.39 o 
   8  -3   1      433.87      449.64     10.90 o 
   9  -3   1      495.08      516.92     12.31 o 
  10  -3   1      765.11      754.12     14.15 o 
  11  -3   1        0.21        1.49      1.44 o 
  12  -3   1      365.17      328.57      7.00 o 
  13  -3   1      764.73      716.98     13.10 o 
  14  -3   1      299.18      282.51      7.07 o 
  15  -3   1      168.89      167.21      4.86 o 
  16  -3   1      120.93      134.78      5.15 o 
 -17  -2   1       30.84       36.20      5.58 o 
 -16  -2   1      239.32      237.93      8.09 o 
 -15  -2   1      360.08      375.17      8.35 o 
 -14  -2   1       33.59       35.01      2.82 o 
 -13  -2   1       96.95      104.52      2.72 o 
 -12  -2   1      180.01      185.27      4.17 o 
 -11  -2   1      178.93      169.39      4.70 o 
 -10  -2   1      550.81      553.70      9.26 o 
  -9  -2   1      411.37      440.93      7.56 o 
  -8  -2   1      303.27      359.64      6.66 o 
  -7  -2   1      201.82      211.57      4.98 o 
  -6  -2   1     1217.72     1310.82     24.12 o 
  -5  -2   1      695.51      690.04     12.44 o 
  -4  -2   1     1175.51     1144.56     20.72 o 
  -3  -2   1     1312.71     1294.22     28.53 o 
  -2  -2   1     1784.50     1583.53     52.16 o 
  -1  -2   1    22324.65    21141.55    642.74 o 
   0  -2   1     5009.33     4836.32    166.38 o 
   1  -2   1     9373.99     8875.90    237.33 o 
   2  -2   1     2235.78     2275.32     51.63 o 
   3  -2   1      796.56      801.51     13.34 o 
   4  -2   1       89.06       95.31      2.43 o 
   5  -2   1     3808.20     3730.78     62.86 o 
   6  -2   1     1183.19     1302.84     34.02 o 
   7  -2   1     1791.87     1820.83     37.03 o 
   8  -2   1      429.27      439.65      9.07 o 
   9  -2   1        1.87        2.33      0.81 o 
  10  -2   1     1279.13     1274.35     19.42 o 
  11  -2   1      611.88      604.88      9.62 o 
  12  -2   1       39.01       39.70      1.60 o 
  13  -2   1        9.01       14.38      1.79 o 
  14  -2   1      319.45      296.56      5.74 o 
  15  -2   1       54.10       51.76      2.64 o 
  16  -2   1        4.48        4.80      1.73 o 
  17  -2   1      135.62      163.22      6.56 o 
 -18  -1   1      259.34      278.65     12.04 o 
 -17  -1   1        3.79        9.15      6.90 o 
 -16  -1   1       42.49       47.13      3.73 o 
 -15  -1   1        7.74        9.31      1.21 o 
 -14  -1   1      157.21      145.84      3.45 o 
 -13  -1   1      936.84      894.19     11.36 o 
 -12  -1   1      906.58      884.26     14.43 o 
 -11  -1   1     1366.12     1293.80     19.18 o 
 -10  -1   1       49.39       57.26      2.22 o 
  -9  -1   1      405.63      386.06      6.67 o 
  -8  -1   1      164.07      152.57      6.45 o 
  -7  -1   1     1993.36     2080.78     38.77 o 
  -6  -1   1     3978.31     4102.99     78.51 o 
  -5  -1   1     1738.88     1815.70     39.63 o 
  -4  -1   1      177.20      176.56      4.71 o 
  -3  -1   1      779.11      795.26     21.66 o 
  -2  -1   1     3560.80     3232.05    144.79 o 
  -1  -1   1    14693.14    14009.22    483.42 o 
   0  -1   1     5857.47     5684.56    127.83 o 
   1  -1   1     3354.03     3103.48     60.41 o 
   2  -1   1     1191.66     1168.49     24.63 o 
   3  -1   1      878.90      921.14     16.98 o 
   4  -1   1      353.85      339.17      6.72 o 
   5  -1   1      360.78      351.62      5.74 o 
   6  -1   1       12.93       19.35      1.00 o 
   7  -1   1     3105.53     3188.48     49.06 o 
   8  -1   1      458.75      499.89      8.54 o 
   9  -1   1      729.28      700.17     11.72 o 
  10  -1   1      162.79      141.44      3.80 o 
  11  -1   1      251.63      252.68      4.51 o 
  12  -1   1      319.65      304.36      6.13 o 
  13  -1   1      800.95      761.82     10.10 o 
  14  -1   1      885.49      875.05     12.21 o 
  15  -1   1      266.02      259.70      5.58 o 
  16  -1   1       39.91       41.84      2.36 o 
  17  -1   1      285.16      304.25     10.56 o 
 -18   0   1       46.21       41.56      8.87 o 
 -17   0   1        7.87        7.76      2.25 o 
 -16   0   1       26.77       23.70      2.01 o 
 -15   0   1      117.66      146.17      4.34 o 
 -14   0   1     1063.55      964.31     16.15 o 
 -13   0   1        4.18        2.05      2.87 o 
 -12   0   1       11.25       14.10      2.24 o 
 -11   0   1        4.45        4.65      1.07 o 
 -10   0   1      591.49      571.84      9.67 o 
  -9   0   1      959.65      965.38     16.18 o 
  -8   0   1     1790.54     1763.39     31.62 o 
  -7   0   1     2469.47     2712.14     51.78 o 
  -6   0   1        6.80       11.28      2.13 o 
  -5   0   1     3001.44     2856.81     73.51 o 
  -4   0   1     3468.76     3220.95     82.69 o 
  -3   0   1       33.51       31.02      2.93 o 
  -2   0   1     1978.63     2098.82     49.77 o 
  -1   0   1       15.10       20.84      1.00 o 
   0   0   1     3934.52     3809.44    107.90 o 
   1   0   1      129.21      124.19      4.01 o 
   2   0   1     4863.30     4650.34    109.36 o 
   3   0   1     1286.54     1245.83     38.39 o 
   4   0   1     6524.40     5992.00    130.02 o 
   5   0   1    17212.12    16221.52    354.43 o 
   6   0   1     1315.49     1226.36     23.36 o 
   7   0   1      804.28      924.95     14.59 o 
   8   0   1      722.84      718.62     12.31 o 
   9   0   1      246.92      209.88      4.80 o 
  10   0   1       49.29       65.85      4.32 o 
  11   0   1       24.41       32.08      1.87 o 
  12   0   1       35.66       32.18      1.64 o 
  13   0   1       12.29        7.49      1.38 o 
  14   0   1       37.95       27.71      5.09 o 
  15   0   1      128.78      137.85      4.12 o 
  16   0   1     1223.12     1303.16     36.18 o 
  17   0   1       52.42       48.94      3.74 o 
  18   0   1        0.14        0.22      1.97 o 
 -17   1   1        3.99       -3.05      6.24 o 
 -16   1   1       40.51       40.91      3.30 o 
 -15   1   1        7.87        6.97      1.65 o 
 -14   1   1      159.30      138.83      8.96 o 
 -13   1   1      934.98      883.31     12.67 o 
 -12   1   1      900.51      869.59     41.80 o 
 -11   1   1     1352.38     1303.72     24.91 o 
 -10   1   1       49.98       56.51      2.68 o 
  -9   1   1      408.78      373.11      8.43 o 
  -8   1   1      158.32      146.30      3.99 o 
  -7   1   1     2003.93     2059.43     41.04 o 
  -6   1   1     3990.25     4286.84    108.16 o 
  -5   1   1     1726.60     1855.07     48.09 o 
  -4   1   1      182.63      181.40      5.85 o 
  -3   1   1      777.89      757.73     20.78 o 
  -2   1   1     3534.79     3295.29     83.46 o 
  -1   1   1    14695.86    13218.03    314.29 o 
   0   1   1     5865.48     5636.02    157.80 o 
   1   1   1     3367.14     3324.62     69.47 o 
   2   1   1     1196.87     1148.44     27.75 o 
   3   1   1      874.19      921.74     19.48 o 
   4   1   1      352.57      346.75     15.42 o 
   5   1   1      358.03      362.76     10.81 o 
   6   1   1       12.88       20.97      1.48 o 
   7   1   1     3103.58     3108.70     73.40 o 
   8   1   1      459.63      484.99      8.37 o 
   9   1   1      728.10      685.74     13.76 o 
  10   1   1      165.84      149.24      3.77 o 
  11   1   1      249.82      254.23      5.75 o 
  12   1   1      314.93      302.68      6.66 o 
  13   1   1      803.62      759.86     12.04 o 
  14   1   1      879.01      847.48     15.03 o 
  15   1   1      267.49      253.86      8.06 o 
  16   1   1       39.17       40.83      8.79 o 
  17   1   1      285.16      305.58     13.57 o 
 -17   2   1       30.91       41.59      4.38 o 
 -16   2   1      242.17      246.70     12.26 o 
 -15   2   1      358.18      350.59      6.42 o 
 -14   2   1       33.33       35.67      3.74 o 
 -13   2   1       95.13      102.55      3.76 o 
 -12   2   1      176.50      176.66      7.75 o 
 -11   2   1      179.66      165.96      8.55 o 
 -10   2   1      546.15      520.98     18.50 o 
  -9   2   1      412.35      433.58     12.23 o 
  -8   2   1      302.59      366.92     10.20 o 
  -7   2   1      200.50      224.32      8.74 o 
  -6   2   1     1215.11     1379.46     39.99 o 
  -5   2   1      700.41      719.15     19.83 o 
  -4   2   1     1176.33     1089.60     45.03 o 
  -3   2   1     1314.96     1362.27     46.57 o 
  -2   2   1     1791.97     1621.02     33.12 o 
  -1   2   1    22336.61    20173.13    607.54 o 
   0   2   1     5020.52     4922.27    215.50 o 
   1   2   1     9399.85     8896.69    214.50 o 
   2   2   1     2229.22     2149.78     44.87 o 
   3   2   1      801.42      793.55     15.94 o 
   4   2   1       89.75       85.29      3.22 o 
   5   2   1     3823.84     3907.16     97.71 o 
   6   2   1     1177.67     1336.64     39.31 o 
   7   2   1     1782.76     1828.75     70.48 o 
   8   2   1      421.54      419.70     11.75 o 
   9   2   1        1.77        5.58      1.76 o 
  10   2   1     1287.77     1238.54     67.58 o 
  11   2   1      613.08      605.96     16.00 o 
  12   2   1       39.84       43.51      2.21 o 
  13   2   1        9.44       11.15      1.92 o 
  14   2   1      318.80      296.61      5.72 o 
  15   2   1       52.35       46.04      2.74 o 
  16   2   1        4.21        4.82      2.85 o 
  17   2   1      133.68      137.47      7.88 o 
 -15   3   1       16.72       18.77      3.06 o 
 -14   3   1       27.13       35.06      3.21 o 
 -13   3   1       79.35       71.06      4.43 o 
 -12   3   1      680.62      648.38     17.59 o 
 -11   3   1      851.08      823.49     37.43 o 
  -9   3   1     1240.50     1231.51     58.45 o 
  -8   3   1      136.29      118.86      9.85 o 
  -7   3   1     1586.68     1611.54     50.29 o 
  -6   3   1     1068.66     1106.76     34.36 o 
  -5   3   1     2198.96     2211.61     64.30 o 
  -4   3   1     3242.38     3070.02    131.78 o 
  -3   3   1     6872.67     6443.42    269.02 o 
  -2   3   1     1388.15     1409.27     50.98 o 
  -1   3   1     1338.84     1479.22     38.35 o 
   0   3   1      259.09      285.20      9.36 o 
   1   3   1     4435.20     4737.56    121.75 o 
   2   3   1     3787.35     3931.92     99.71 o 
   3   3   1     1876.52     1916.00     82.96 o 
   4   3   1     1832.81     1927.60     78.15 o 
   5   3   1      328.47      339.65     12.15 o 
   6   3   1     2434.93     2361.63     71.18 o 
   7   3   1      234.56      275.86     11.38 o 
   8   3   1      440.48      487.70     24.08 o 
   9   3   1      493.80      499.96     26.92 o 
  11   3   1        0.42        0.80      2.62 o 
  12   3   1      366.03      338.56     10.05 o 
  13   3   1      757.94      712.49     17.61 o 
  14   3   1      300.63      282.91      8.91 o 
  15   3   1      167.83      166.36      9.19 o 
 -15   4   1       45.79       44.00      3.72 o 
 -14   4   1       55.66       66.65      4.38 o 
 -13   4   1       67.61       75.80      5.38 o 
 -12   4   1      456.92      427.29     31.74 o 
  -5   4   1      814.78      828.52     38.31 o 
  -4   4   1      535.52      516.59     25.39 o 
  -3   4   1     1774.63     1744.16     75.30 o 
  -2   4   1      852.90      804.22     35.68 o 
  -1   4   1     1474.06     1570.36     64.14 o 
   0   4   1      130.72      120.61      8.10 o 
   1   4   1      331.12      397.52     18.17 o 
   2   4   1     2522.06     2652.80    106.60 o 
   3   4   1      891.17     1018.74     43.78 o 
   4   4   1       22.39       24.08      4.60 o 
   5   4   1      387.79      363.37     19.48 o 
  11   4   1      493.41      492.30     20.58 o 
  12   4   1      101.24       94.26      6.84 o 
  13   4   1      306.71      339.50     10.75 o 
  14   4   1       49.56       40.78      5.36 o 
  15   4   1      322.49      336.44     11.82 o 
 -15   5   1      131.64      178.18      7.22 o 
 -14   5   1        7.76       16.64      2.85 o 
 -13   5   1       41.23       45.60      3.63 o 
 -12   5   1       69.80       62.39      6.35 o 
  -3   5   1      155.50      150.82     11.38 o 
  -2   5   1      105.80      108.57     10.07 o 
   3   5   1      228.43      273.84     15.76 o 
  10   5   1      676.38      679.02     26.27 o 
  11   5   1      372.30      373.87     16.64 o 
  12   5   1      432.79      461.07     13.78 o 
  13   5   1       16.82       23.07      4.05 o 
  14   5   1       68.03       66.11      4.60 o 
 -13   6   1      146.76      161.98      8.10 o 
 -11   6   1      195.26      180.59     10.07 o 
 -10   6   1       27.22       22.33      4.60 o 
  -8   6   1      353.61      323.75     16.42 o 
   6   6   1     1227.51     1093.17     42.25 o 
   7   6   1      748.39      683.61     28.46 o 
   8   6   1      229.63      233.56     12.70 o 
  12   6   1      191.11      214.74     10.29 o 
  13   6   1      400.87      432.54     16.42 o 
  -8   7   1       19.21       24.74      4.60 o 
  -7   7   1       40.93       43.12      5.69 o 
  -6   7   1       90.20      117.11      9.41 o 
   2   7   1      299.00      281.94     14.88 o 
   3   7   1      619.78      609.19     25.39 o 
   4   7   1       66.92       77.49      7.88 o 
   5   7   1      816.97      735.49     30.43 o 
   6   7   1       98.28       91.28      8.10 o 
   7   7   1        0.03        2.41      3.28 o 
   8   7   1       16.86       16.64      4.16 o 
  -8   8   1      260.90      280.41     12.70 o 
  -7   8   1      172.78      170.96      9.41 o 
  -6   8   1      323.79      319.59     14.67 o 
  -5   8   1      168.34      168.33     10.07 o 
  -4   8   1      307.36      309.52     15.10 o 
  -3   8   1      365.04      328.78     16.20 o 
  -2   8   1      159.02      157.17     10.07 o 
  -1   8   1      132.55      140.75      9.41 o 
   0   8   1      189.38      185.62      7.82 o 
   1   8   1      334.42      334.47     15.98 o 
   2   8   1      131.56      127.40      9.63 o 
   3   8   1       91.47       86.46      7.66 o 
   4   8   1       51.78       55.38      6.13 o 
   5   8   1       79.61       75.96      7.00 o 
   6   8   1      256.92      309.08     13.79 o 
   7   8   1       15.02       13.35      3.28 o 
   8   8   1      310.31      341.26     14.23 o 
  -5   9   1       28.49       26.92      3.50 o 
  -4   9   1       58.85       56.04      5.03 o 
  -3   9   1       79.37      101.35      6.57 o 
  -2   9   1       26.58       29.33      3.94 o 
  -1   9   1       35.38       40.50      4.60 o 
   1   9   1      236.50      237.72     11.38 o 
   2   9   1       63.57       70.27      5.91 o 
   3   9   1       91.08       98.72      6.35 o 
   5   9   1       30.37       20.14      3.06 o 
  -4  -9   2      130.38      125.59      5.80 o 
  -3  -9   2      314.57      338.80      8.04 o 
  -2  -9   2       83.98      100.32      3.77 o 
  -1  -9   2      193.64      201.24      5.70 o 
   0  -9   2      115.79      123.61      5.66 o 
   1  -9   2       79.42       88.86      3.29 o 
   2  -9   2      140.34      147.55      5.18 o 
   3  -9   2       17.06       15.66      2.55 o 
   4  -9   2       55.31       54.89      8.87 o 
  -9  -8   2       59.12       72.55      4.10 o 
  -8  -8   2      150.27      151.56      4.30 o 
  -7  -8   2       61.08       63.91      2.91 o 
  -6  -8   2       12.95        8.11      1.50 o 
  -5  -8   2       18.47       13.48      1.65 o 
  -4  -8   2      280.51      307.04      6.75 o 
  -3  -8   2      165.30      179.33      3.90 o 
  -2  -8   2      171.06      157.27      3.62 o 
  -1  -8   2      809.68      793.53     11.86 o 
   0  -8   2      126.21      134.40      3.33 o 
   1  -8   2       94.23      102.90      3.34 o 
   2  -8   2      387.37      395.75      6.91 o 
   3  -8   2       56.22       59.88      2.21 o 
   4  -8   2       78.50       72.89      2.43 o 
   5  -8   2      387.27      428.02      9.39 o 
   6  -8   2      392.31      418.81      9.00 o 
   7  -8   2       30.18       26.81      1.80 o 
   8  -8   2       51.91       48.45      4.05 o 
   9  -8   2       47.30       56.69      5.25 o 
 -12  -7   2       21.80       20.80      5.25 o 
 -11  -7   2       13.96       10.44      1.58 o 
 -10  -7   2      192.35      213.80      5.63 o 
  -9  -7   2        0.18       -1.02      2.20 o 
  -8  -7   2      123.11      133.43      3.87 o 
  -7  -7   2      438.34      389.80      7.91 o 
  -6  -7   2      304.76      294.56      6.23 o 
  -5  -7   2      270.55      256.26      4.27 o 
  -4  -7   2        0.65        2.79      0.95 o 
  -3  -7   2        1.02        1.48      0.79 o 
  -2  -7   2       21.31       19.18      0.93 o 
  -1  -7   2      138.81      144.93      2.65 o 
   0  -7   2      976.67      913.92     10.50 o 
   1  -7   2      429.77      397.61      4.94 o 
   2  -7   2      239.12      240.97      3.92 o 
   3  -7   2      631.24      593.67      7.94 o 
   4  -7   2      424.44      410.93      6.39 o 
   5  -7   2       50.20       49.88      1.70 o 
   6  -7   2      436.70      426.67      6.50 o 
   7  -7   2      299.60      297.95      5.23 o 
   8  -7   2       13.89       19.08      1.29 o 
   9  -7   2      127.40      121.44      4.08 o 
  10  -7   2       95.86      101.90      2.88 o 
  11  -7   2       54.69       61.29      7.00 o 
 -13  -6   2       39.37       50.34      3.54 o 
 -12  -6   2        1.13        1.72      2.18 o 
 -11  -6   2      106.59      101.42      3.64 o 
 -10  -6   2      146.82      139.09      4.05 o 
  -9  -6   2      372.98      357.11      6.87 o 
  -8  -6   2      210.56      211.18      4.16 o 
  -7  -6   2      765.52      714.94      9.33 o 
  -6  -6   2        7.99        9.15      0.94 o 
  -5  -6   2      475.22      425.06      5.91 o 
  -4  -6   2      337.04      355.25      4.40 o 
  -3  -6   2       23.40       21.57      1.03 o 
  -2  -6   2      975.90     1017.35     11.29 o 
  -1  -6   2        5.35        7.10      0.70 o 
   0  -6   2      213.66      211.10      3.07 o 
   1  -6   2      291.03      265.23      4.01 o 
   2  -6   2       74.37       71.43      2.01 o 
   3  -6   2     1505.76     1456.20     19.22 o 
   4  -6   2      410.14      426.70      5.61 o 
   5  -6   2      670.39      678.77      8.09 o 
   6  -6   2      960.86      931.14     12.08 o 
   7  -6   2       93.11      112.31      2.97 o 
   8  -6   2      303.07      276.76      5.32 o 
   9  -6   2       19.34       16.58      1.55 o 
  10  -6   2      546.52      542.28      9.98 o 
  11  -6   2       26.92       37.76      2.02 o 
  12  -6   2       65.74       62.02      2.59 o 
  13  -6   2       17.24       36.83      5.71 o 
 -15  -5   2      206.69      243.10      6.87 o 
 -14  -5   2      191.36      215.44      4.89 o 
 -13  -5   2       42.61       54.88      2.92 o 
 -12  -5   2      360.84      350.55     10.75 o 
 -11  -5   2      252.78      255.74      5.65 o 
 -10  -5   2        9.07       10.77      1.30 o 
  -9  -5   2      192.08      192.97      3.96 o 
  -8  -5   2      148.12      148.42      3.43 o 
  -7  -5   2       99.83       94.85      3.07 o 
  -6  -5   2      598.75      569.16      7.69 o 
  -5  -5   2      617.95      635.61      8.75 o 
  -4  -5   2      325.26      301.47      4.73 o 
  -3  -5   2      186.97      193.26      3.07 o 
  -2  -5   2      912.38      947.32     10.97 o 
  -1  -5   2      113.44      129.91      2.15 o 
   0  -5   2      385.04      420.59      5.51 o 
   1  -5   2     1335.95     1328.18     16.90 o 
   2  -5   2      780.14      791.81     11.03 o 
   3  -5   2       94.75       87.39      2.60 o 
   4  -5   2      661.24      639.96     10.42 o 
   5  -5   2       63.24       59.70      2.68 o 
   6  -5   2      101.47       99.92      2.65 o 
   7  -5   2     2245.31     2146.61     37.55 o 
   8  -5   2      144.21      150.08      4.04 o 
   9  -5   2      133.14      146.70      4.12 o 
  10  -5   2      108.15      113.17      3.83 o 
  11  -5   2      104.34      100.91      3.67 o 
  12  -5   2      186.98      198.48      4.99 o 
  13  -5   2       67.73       88.27      3.43 o 
  14  -5   2       60.52       60.31      2.57 o 
 -16  -4   2       46.49       44.16      4.04 o 
 -15  -4   2       31.80       37.45      2.41 o 
 -14  -4   2       33.81       42.96      3.91 o 
 -13  -4   2       34.42       43.86      3.52 o 
 -12  -4   2      334.99      292.95      8.48 o 
 -11  -4   2      644.30      563.82     11.51 o 
 -10  -4   2       58.79       63.60      2.80 o 
  -9  -4   2      200.77      211.66      4.31 o 
  -8  -4   2       97.67       96.78      2.93 o 
  -7  -4   2      457.86      451.79      8.02 o 
  -6  -4   2      379.22      360.65      7.94 o 
  -5  -4   2       81.21       77.62      2.24 o 
  -4  -4   2     1073.73     1145.67     15.60 o 
  -3  -4   2      596.63      642.07      8.34 o 
  -2  -4   2      509.31      540.54      7.11 o 
  -1  -4   2       56.50       58.91      1.91 o 
   0  -4   2     2127.11     2241.24     28.61 o 
   1  -4   2      555.71      566.50     10.67 o 
   2  -4   2     1796.46     1826.34     27.45 o 
   3  -4   2     2297.84     2201.74     33.45 o 
   4  -4   2     2442.77     2450.35     48.51 o 
   5  -4   2      656.89      674.19     13.54 o 
   6  -4   2     1085.17     1183.70     22.85 o 
   7  -4   2      294.04      323.23      8.12 o 
   8  -4   2      238.41      203.62      5.34 o 
   9  -4   2      212.82      213.35      4.73 o 
  10  -4   2     1574.42     1471.72     23.84 o 
  11  -4   2      178.89      175.27      3.94 o 
  12  -4   2      141.75      143.25      4.31 o 
  13  -4   2      325.26      307.01      6.81 o 
  14  -4   2       81.87       93.90      3.32 o 
  15  -4   2      355.96      380.32      7.33 o 
 -17  -3   2      213.83      247.57     12.70 o 
 -16  -3   2       54.16       64.84      4.09 o 
 -15  -3   2       18.34       25.80      2.66 o 
 -14  -3   2      313.92      309.68     10.67 o 
 -13  -3   2       59.78       56.21      3.85 o 
 -12  -3   2       64.91       68.03      2.25 o 
 -11  -3   2     1628.57     1583.76     24.49 o 
 -10  -3   2        8.52       15.61      1.60 o 
  -9  -3   2     1047.16     1051.06     18.96 o 
  -8  -3   2       26.34       32.68      1.38 o 
  -7  -3   2      729.11      792.81     12.55 o 
  -6  -3   2     2360.88     2614.33     43.89 o 
  -5  -3   2      786.03      835.15     12.53 o 
  -4  -3   2     1708.23     1620.20     22.14 o 
  -3  -3   2      234.56      258.51      4.61 o 
  -2  -3   2      755.30      738.43     15.49 o 
  -1  -3   2     1017.23     1025.79     20.46 o 
   0  -3   2      666.94      693.52     20.85 o 
   1  -3   2     3519.80     3763.70     86.02 o 
   2  -3   2      707.38      814.06     20.43 o 
   3  -3   2      312.57      326.36      7.34 o 
   4  -3   2     1028.38     1084.17     21.78 o 
   5  -3   2        1.40        1.93      0.69 o 
   6  -3   2     1337.99     1506.68     27.71 o 
   7  -3   2     2756.66     2840.94     56.73 o 
   8  -3   2      328.00      352.15      8.69 o 
   9  -3   2      317.59      288.59      7.78 o 
  10  -3   2      373.12      372.52      7.91 o 
  11  -3   2      736.91      744.71     12.99 o 
  12  -3   2      207.56      198.63      4.52 o 
  13  -3   2      136.87      127.20      4.15 o 
  14  -3   2      102.02      103.77      4.01 o 
  15  -3   2       70.79       74.31      3.21 o 
  16  -3   2      180.40      189.39      4.90 o 
 -17  -2   2       40.85       48.76      5.47 o 
 -16  -2   2       30.21       31.25      2.34 o 
 -15  -2   2      361.79      383.18      8.70 o 
 -14  -2   2       21.28       26.14      1.66 o 
 -13  -2   2       86.84       82.61      2.61 o 
 -12  -2   2      476.32      487.98      8.33 o 
 -11  -2   2       71.18       68.27      2.16 o 
 -10  -2   2      783.76      759.21     12.20 o 
  -9  -2   2      228.16      239.54      4.68 o 
  -8  -2   2      305.52      360.29      6.65 o 
  -7  -2   2     1397.18     1434.68     24.72 o 
  -6  -2   2     1655.86     1730.40     30.45 o 
  -5  -2   2     1160.93     1176.44     20.66 o 
  -4  -2   2     1026.32     1059.98     19.71 o 
  -3  -2   2      827.86      848.80     19.12 o 
  -2  -2   2     3611.76     3603.43    213.53 o 
  -1  -2   2     9289.46     9592.12    285.96 o 
   0  -2   2     4762.16     5157.92    169.87 o 
   1  -2   2     6372.96     6322.18    171.95 o 
   2  -2   2      200.03      229.99      5.20 o 
   3  -2   2     5709.95     5586.57     81.33 o 
   4  -2   2     3284.45     3328.57     46.52 o 
   5  -2   2     1457.86     1494.52     25.09 o 
   6  -2   2     2998.41     3032.25     49.46 o 
   7  -2   2     2299.21     2459.79     40.59 o 
   8  -2   2      141.32      145.81      5.89 o 
   9  -2   2      511.81      509.41     13.20 o 
  10  -2   2       41.55       46.48      1.94 o 
  11  -2   2       11.66        9.95      2.48 o 
  12  -2   2      396.46      394.48      6.45 o 
  13  -2   2      946.37      898.26     12.58 o 
  14  -2   2       62.26       60.47      2.58 o 
  15  -2   2      331.91      327.36      6.92 o 
  16  -2   2       18.57       19.99      2.31 o 
  17  -2   2        6.46       16.74      2.62 o 
 -18  -1   2      115.65      116.92      8.43 o 
 -17  -1   2       31.91       33.86      3.44 o 
 -16  -1   2      137.21      172.66      8.42 o 
 -15  -1   2       88.69       93.19      3.26 o 
 -14  -1   2      568.13      538.11      7.91 o 
 -13  -1   2     2282.92     2221.39     27.84 o 
 -12  -1   2       88.29       97.02      2.79 o 
 -11  -1   2      126.64      129.41      3.33 o 
 -10  -1   2       45.45       49.06      2.03 o 
  -9  -1   2     1225.42     1225.49     18.62 o 
  -8  -1   2      303.38      285.28      5.01 o 
  -7  -1   2      820.61      871.36     17.46 o 
  -6  -1   2     9369.70     9151.87    184.93 o 
  -5  -1   2      942.75      921.07     20.64 o 
  -4  -1   2     1052.06     1108.34     30.24 o 
  -3  -1   2      424.83      469.62     13.77 o 
  -2  -1   2     4679.06     4355.48    105.63 o 
  -1  -1   2     5059.34     4826.91    155.25 o 
   0  -1   2     6713.11     6584.52    139.21 o 
   1  -1   2     2544.05     2534.29     45.92 o 
   2  -1   2     4210.69     4247.58     79.25 o 
   3  -1   2     2762.51     2690.19     53.51 o 
   4  -1   2     3669.91     3588.28     58.51 o 
   5  -1   2      225.05      267.87      4.52 o 
   6  -1   2      352.76      375.32      6.55 o 
   7  -1   2      356.23      392.50      8.27 o 
   8  -1   2      692.95      740.64     13.07 o 
   9  -1   2      928.04      906.18     20.21 o 
  10  -1   2      337.13      314.46      5.43 o 
  11  -1   2      175.55      188.82      3.99 o 
  12  -1   2      118.84      124.26      3.02 o 
  13  -1   2      429.18      432.51      6.41 o 
  14  -1   2      199.09      196.60      4.68 o 
  15  -1   2      114.77      128.08      3.65 o 
  16  -1   2      133.61      138.10      3.95 o 
  17  -1   2      248.04      263.42     22.55 o 
 -18   0   2       45.52       23.14      7.88 o 
 -17   0   2      298.48      336.32     11.44 o 
 -16   0   2        3.66        4.19      1.83 o 
 -15   0   2      584.89      584.66     10.99 o 
 -14   0   2     1560.20     1415.95     21.98 o 
 -13   0   2       77.02       75.05      3.94 o 
 -12   0   2      233.51      233.23     12.51 o 
 -11   0   2       84.09       89.01      4.72 o 
 -10   0   2      218.60      196.15      4.21 o 
  -9   0   2       62.38       66.16      2.10 o 
  -8   0   2     3436.41     3424.33     47.07 o 
  -7   0   2     1685.99     1545.92     30.33 o 
  -6   0   2      631.58      760.14     21.11 o 
  -5   0   2    10949.72    10289.18    460.23 o 
  -4   0   2     5583.86     5461.10    138.96 o 
  -3   0   2      281.56      310.38     13.87 o 
  -2   0   2        0.13        9.99      2.27 o 
  -1   0   2       43.47       28.28      1.41 o 
   0   0   2      675.62      709.87     20.55 o 
   1   0   2     4321.88     4054.66     79.20 o 
   2   0   2     9789.56     9176.19    179.19 o 
   3   0   2      229.28      220.43      5.72 o 
   4   0   2       78.03       57.38      1.98 o 
   5   0   2       43.14       41.91      6.22 o 
   6   0   2    11883.68    12066.73    302.78 o 
   7   0   2      356.57      336.38      9.26 o 
   8   0   2       75.15       87.88      2.98 o 
   9   0   2      150.60      141.67      4.29 o 
  10   0   2       62.40       54.49      1.93 o 
  11   0   2       15.34       16.06      1.66 o 
  12   0   2       18.86       19.05      1.65 o 
  13   0   2       68.77       53.85      2.20 o 
  14   0   2      221.23      198.47      4.34 o 
  15   0   2      253.86      284.37      8.18 o 
  16   0   2        8.54       17.30      2.86 o 
  17   0   2        0.43        3.42      1.91 o 
 -18   1   2      118.12      115.80      6.57 o 
 -17   1   2       32.77       26.21      4.73 o 
 -16   1   2      138.10      153.32      5.28 o 
 -15   1   2       89.43       91.91      3.94 o 
 -14   1   2      564.48      529.71      8.92 o 
 -13   1   2     2290.99     2229.85     35.02 o 
 -12   1   2       87.68       93.44      5.34 o 
 -11   1   2      125.20      126.51      6.19 o 
 -10   1   2       48.30       47.34      2.95 o 
  -9   1   2     1220.16     1211.78     22.92 o 
  -8   1   2      306.23      279.02      6.33 o 
  -7   1   2      832.92      937.70     27.69 o 
  -6   1   2     9377.94     9257.66    235.05 o 
  -5   1   2      927.90      902.08     25.00 o 
  -4   1   2     1046.38     1084.48     29.02 o 
  -3   1   2      417.48      491.01     13.36 o 
  -2   1   2     4696.07     4387.63    110.90 o 
  -1   1   2     5058.10     4975.19     99.55 o 
   0   1   2     6704.69     6631.96    187.55 o 
   1   1   2     2543.02     2548.10     55.93 o 
   2   1   2     4191.09     4179.16     98.84 o 
   3   1   2     2776.36     2649.98     84.05 o 
   4   1   2     3679.90     3622.24     70.35 o 
   5   1   2      223.09      263.62      7.39 o 
   6   1   2      357.01      370.80      8.56 o 
   7   1   2      350.76      382.00      8.38 o 
   8   1   2      696.22      733.82     15.58 o 
   9   1   2      927.92      944.74     13.80 o 
  10   1   2      339.92      322.35      9.81 o 
  11   1   2      175.17      181.52      6.87 o 
  12   1   2      119.30      122.34      5.79 o 
  13   1   2      424.28      437.34      8.73 o 
  14   1   2      197.94      186.14      8.13 o 
  15   1   2      116.53      120.87      6.17 o 
  16   1   2      132.86      144.37      6.20 o 
  17   1   2      251.63      263.66      9.25 o 
 -17   2   2       42.12       47.94      4.82 o 
 -16   2   2       31.63       34.37      4.60 o 
 -15   2   2      363.82      387.73      6.95 o 
 -14   2   2       21.27       23.76      3.57 o 
 -13   2   2       86.99       76.61      3.32 o 
 -12   2   2      478.66      480.63     14.80 o 
 -11   2   2       71.80       60.48      5.66 o 
 -10   2   2      790.63      712.35     26.49 o 
  -9   2   2      229.82      215.20      7.50 o 
  -8   2   2      304.52      350.24     12.79 o 
  -7   2   2     1405.86     1414.56     43.09 o 
  -6   2   2     1648.56     1643.50     45.11 o 
  -5   2   2     1166.52     1206.42     32.33 o 
  -4   2   2     1016.33     1038.84     28.68 o 
  -3   2   2      835.97      871.78     25.77 o 
  -2   2   2     3596.66     3630.19     72.98 o 
  -1   2   2     9294.34     8959.38    194.89 o 
   0   2   2     4749.77     4687.86    138.53 o 
   1   2   2     6379.93     6320.60    175.12 o 
   2   2   2      200.53      224.00      4.88 o 
   3   2   2     5694.62     5508.25    228.15 o 
   4   2   2     3282.17     3253.09     69.48 o 
   5   2   2     1457.61     1515.88     40.24 o 
   6   2   2     2985.07     3020.04    129.59 o 
   7   2   2     2309.97     2473.66     72.25 o 
   8   2   2      139.43      137.69      5.30 o 
   9   2   2      508.62      490.49     16.30 o 
  10   2   2       42.24       46.19      3.19 o 
  11   2   2       12.27       12.63      1.86 o 
  12   2   2      395.88      394.39      7.11 o 
  13   2   2      948.63      933.80     15.09 o 
  14   2   2       63.25       58.50      3.36 o 
  15   2   2      336.15      331.58      8.27 o 
  16   2   2       18.92       18.17      3.50 o 
 -15   3   2       18.39       28.31      2.55 o 
 -14   3   2      312.60      312.25     15.21 o 
 -13   3   2       58.19       51.66      5.83 o 
 -12   3   2       62.10       69.67     12.09 o 
 -11   3   2     1622.35     1522.64     65.45 o 
  -9   3   2     1057.46     1043.04     49.03 o 
  -8   3   2       26.12       22.33      5.03 o 
  -7   3   2      735.70      789.00     25.92 o 
  -6   3   2     2370.38     2663.53     77.29 o 
  -5   3   2      793.06      835.11     35.90 o 
  -4   3   2     1715.31     1662.52     67.64 o 
  -3   3   2      230.79      258.30     13.57 o 
  -2   3   2      751.15      780.57     37.43 o 
  -1   3   2     1014.35     1046.21     27.63 o 
   0   3   2      671.30      670.17     20.89 o 
   1   3   2     3516.46     3711.61     95.80 o 
   2   3   2      710.91      793.62     22.04 o 
   3   3   2      323.14      348.70     16.42 o 
   4   3   2     1030.08     1041.73     45.75 o 
   5   3   2        1.56        2.81      1.52 o 
   6   3   2     1340.63     1386.64     44.57 o 
   7   3   2     2741.56     2837.71     83.56 o 
   8   3   2      323.67      324.19     19.04 o 
   9   3   2      324.68      292.01     17.95 o 
  10   3   2      377.46      380.00     16.64 o 
  11   3   2      741.17      715.78     19.57 o 
  12   3   2      208.69      194.64      7.23 o 
  13   3   2      133.53      129.62      7.18 o 
  14   3   2      103.88      103.98      3.98 o 
  15   3   2       69.09       74.64      6.35 o 
 -15   4   2       31.15       37.43      3.50 o 
 -14   4   2       32.97       38.12      3.30 o 
 -13   4   2       35.07       38.35      3.40 o 
 -12   4   2      334.39      283.91     23.86 o 
  -5   4   2       80.34       75.74      8.10 o 
  -4   4   2     1073.94     1108.71     49.69 o 
  -3   4   2      594.54      641.15     29.99 o 
  -2   4   2      508.90      539.80     25.61 o 
  -1   4   2       56.39       63.92      6.35 o 
   0   4   2     2113.50     2255.29     91.06 o 
   1   4   2      561.03      556.00     25.61 o 
   2   4   2     1798.41     1787.94     75.30 o 
   3   4   2     2304.66     2279.36     91.50 o 
   4   4   2     2441.05     2489.07    100.69 o 
   5   4   2      655.81      624.51     31.08 o 
  10   4   2     1579.77     1484.33     52.10 o 
  11   4   2      179.02      175.24     13.28 o 
  12   4   2      143.30      143.58      6.10 o 
  13   4   2      327.34      309.97     11.16 o 
  14   4   2       81.21       94.13      4.47 o 
 -15   5   2      204.25      252.17      9.63 o 
 -14   5   2      190.21      248.23     10.73 o 
 -13   5   2       41.53       54.33      3.86 o 
 -12   5   2      359.25      363.37     16.20 o 
  -2   5   2      913.58      918.71     42.68 o 
   9   5   2      131.69      153.23      9.63 o 
  10   5   2      107.64       99.82      8.32 o 
  11   5   2      105.07      106.38      8.54 o 
  12   5   2      187.27      198.62      7.55 o 
  13   5   2       70.29       78.52      4.30 o 
  14   5   2       59.96       61.29      4.16 o 
 -13   6   2       39.09       43.78      4.38 o 
 -12   6   2        1.18       10.73      3.50 o 
 -11   6   2      104.76      121.05      8.32 o 
  -8   6   2      211.22      231.15     12.91 o 
   5   6   2      666.43      676.17     27.80 o 
   6   6   2      959.08      950.01     36.34 o 
   7   6   2       95.32      107.26      9.19 o 
   8   6   2      305.13      280.41     14.45 o 
  12   6   2       64.27       52.54      5.03 o 
  13   6   2       16.67       24.30      3.06 o 
  -8   7   2      122.21      144.25      9.41 o 
  -7   7   2      445.39      409.55     18.17 o 
   0   7   2      963.06      903.82     35.68 o 
   1   7   2      433.93      385.91     18.61 o 
   2   7   2      237.07      246.04     13.57 o 
   3   7   2      625.53      593.21     25.17 o 
   4   7   2      424.91      390.73     19.04 o 
   5   7   2       48.79       44.00      6.13 o 
   6   7   2      436.68      421.59     19.26 o 
   7   7   2      300.93      292.66     14.67 o 
   8   7   2       14.71       19.70      4.16 o 
  -8   8   2      149.69      140.97      8.32 o 
  -7   8   2       58.96       61.29      5.91 o 
  -6   8   2       12.63       13.35      3.50 o 
  -5   8   2       18.96       13.79      3.72 o 
  -4   8   2      279.62      292.45     14.67 o 
  -3   8   2      166.01      189.13     10.94 o 
   0   8   2      126.93      138.34      9.41 o 
   1   8   2       95.02      102.44      8.32 o 
   2   8   2      386.89      389.42     17.73 o 
   3   8   2       58.63       65.01      6.57 o 
   4   8   2       78.99       79.46      7.00 o 
   5   8   2      385.25      409.12     18.39 o 
   6   8   2      397.62      418.53     17.95 o 
   7   8   2       30.50       28.02      4.16 o 
   8   8   2       51.45       53.85      5.03 o 
  -5   9   2        0.12       -0.44      1.97 o 
  -4   9   2      130.20      136.15      7.44 o 
  -3   9   2      314.47      343.67     14.67 o 
  -1   9   2      190.75      196.35     10.07 o 
   0   9   2      115.70      128.71      7.66 o 
   1   9   2       78.92       93.25      6.79 o 
   2   9   2      144.07      152.35      8.32 o 
   3   9   2       16.93       14.88      3.06 o 
   4   9   2       54.31       58.01      5.03 o 
   5   9   2        5.42        5.03      2.19 o 
  -4  -9   3       28.96       29.51      2.94 o 
  -3  -9   3       69.86       64.57      2.95 o 
  -2  -9   3      273.54      271.22      6.84 o 
  -1  -9   3       92.26       92.88      4.00 o 
   0  -9   3       52.57       45.23      2.25 o 
   1  -9   3       15.14       15.88      1.45 o 
   2  -9   3       39.99       43.98      2.81 o 
   3  -9   3       43.62       44.06      8.21 o 
   4  -9   3       48.04       45.09      4.82 o 
  -9  -8   3       96.25       94.62      6.13 o 
  -8  -8   3      201.09      215.60      5.48 o 
  -7  -8   3       32.22       30.21      2.40 o 
  -6  -8   3       29.76       32.27      2.28 o 
  -5  -8   3       87.31       90.37      3.31 o 
  -4  -8   3        6.82        4.31      1.07 o 
  -3  -8   3        2.36        2.57      1.02 o 
  -2  -8   3      254.71      261.64      5.01 o 
  -1  -8   3      192.47      174.56      3.86 o 
   0  -8   3       47.67       52.20      2.15 o 
   1  -8   3      229.59      218.83      4.44 o 
   2  -8   3      126.76      131.66      3.24 o 
   3  -8   3      178.45      178.76      3.89 o 
   4  -8   3      423.09      433.06      7.47 o 
   5  -8   3      326.82      316.50      8.09 o 
   6  -8   3       89.26       90.06      2.90 o 
   7  -8   3       33.97       31.14      1.79 o 
   8  -8   3       88.45      104.41      7.44 o 
 -12  -7   3       65.36       57.57      6.57 o 
 -11  -7   3      130.02      141.64      4.76 o 
 -10  -7   3        1.25        0.20      1.57 o 
  -9  -7   3      350.36      334.97      6.89 o 
  -8  -7   3      434.56      426.77      8.41 o 
  -7  -7   3      118.43      101.26      5.90 o 
  -6  -7   3      108.13      102.90      3.89 o 
  -5  -7   3       48.18       53.70      2.19 o 
  -4  -7   3      163.15      158.14      4.02 o 
  -3  -7   3      163.36      150.65      2.79 o 
  -2  -7   3      313.11      293.05      3.94 o 
  -1  -7   3      157.90      157.51      3.08 o 
   0  -7   3      109.72      111.27      2.18 o 
   1  -7   3       89.43       92.98      2.13 o 
   2  -7   3      362.95      368.28      5.38 o 
   3  -7   3      292.09      302.52      5.06 o 
   4  -7   3       80.02       82.82      2.44 o 
   5  -7   3      149.18      158.04      3.35 o 
   6  -7   3     1697.28     1640.62     23.74 o 
   7  -7   3      127.39      121.46      2.99 o 
   8  -7   3      128.11      134.26      3.28 o 
   9  -7   3       82.16       87.24      2.81 o 
  10  -7   3      243.69      267.08      6.23 o 
  11  -7   3      139.14      153.67      8.97 o 
 -13  -6   3       55.34       55.67      4.00 o 
 -12  -6   3       72.11       72.42      2.97 o 
 -11  -6   3       16.98       17.36      2.00 o 
 -10  -6   3      202.86      182.00      7.01 o 
  -9  -6   3      171.76      182.33      4.15 o 
  -8  -6   3       77.00       65.16      2.37 o 
  -7  -6   3     1047.70      976.40     12.18 o 
  -6  -6   3      934.31      929.34     10.68 o 
  -5  -6   3     1197.42     1171.93     12.05 o 
  -4  -6   3      644.96      637.53      6.93 o 
  -3  -6   3      116.70      111.23      2.15 o 
  -2  -6   3       45.36       52.95      1.29 o 
  -1  -6   3      206.16      230.70      3.49 o 
   0  -6   3      127.11      122.63      2.16 o 
   1  -6   3       40.93       31.90      1.53 o 
   2  -6   3      263.90      238.42      4.11 o 
   3  -6   3      289.41      279.37      5.49 o 
   4  -6   3      127.19      109.68      2.39 o 
   5  -6   3     2676.57     2565.01     28.33 o 
   6  -6   3       61.88       56.46      2.05 o 
   7  -6   3      366.31      364.37      5.98 o 
   8  -6   3        2.24        3.41      1.23 o 
   9  -6   3      233.73      236.94      6.98 o 
  10  -6   3       10.66       11.89      1.47 o 
  11  -6   3      107.65      106.82      3.17 o 
  12  -6   3       73.61       73.20      2.53 o 
  13  -6   3      417.02      475.66     17.29 o 
 -15  -5   3       24.68       29.41      4.92 o 
 -14  -5   3       69.82       68.04      2.76 o 
 -13  -5   3        7.15       10.13      1.71 o 
 -12  -5   3       46.18       54.31      2.87 o 
 -11  -5   3       38.31       43.85      2.54 o 
 -10  -5   3      373.96      340.73      6.21 o 
  -9  -5   3      215.87      203.87      3.92 o 
  -8  -5   3     1861.94     1738.89     22.49 o 
  -7  -5   3      139.89      135.68      2.88 o 
  -6  -5   3      322.65      316.43      4.83 o 
  -5  -5   3      992.79      942.08     12.72 o 
  -4  -5   3      291.74      277.50      4.09 o 
  -3  -5   3     1095.14     1053.90     12.54 o 
  -2  -5   3      474.14      466.92      5.62 o 
  -1  -5   3      783.95      799.78      8.41 o 
   0  -5   3      270.33      258.54      3.77 o 
   1  -5   3      480.58      450.92      6.45 o 
   2  -5   3      688.99      673.03      9.60 o 
   3  -5   3      274.85      258.52      5.01 o 
   4  -5   3      899.18      920.81     16.00 o 
   5  -5   3      418.39      434.53      8.89 o 
   6  -5   3      957.35      962.26     22.31 o 
   7  -5   3     1121.33     1081.79     20.71 o 
   8  -5   3      132.56      146.27      4.04 o 
   9  -5   3       88.68       94.73      3.66 o 
  10  -5   3       54.01       50.26      2.56 o 
  11  -5   3      372.41      354.30      7.83 o 
  12  -5   3      318.29      274.00      6.71 o 
  13  -5   3      104.52      100.40      3.60 o 
  14  -5   3        0.17        1.89      1.26 o 
 -16  -4   3       54.47       50.58      3.17 o 
 -15  -4   3       21.91       20.96      1.97 o 
 -14  -4   3       29.90       27.35      3.14 o 
 -13  -4   3       83.23       85.20      4.44 o 
 -12  -4   3       13.23       21.91      3.29 o 
 -11  -4   3      291.42      291.26      6.63 o 
 -10  -4   3     1316.48     1251.54     18.42 o 
  -9  -4   3      552.13      577.49      9.82 o 
  -8  -4   3      265.40      255.65      5.89 o 
  -7  -4   3       89.28      112.42      2.53 o 
  -6  -4   3      721.97      756.60     10.68 o 
  -5  -4   3      223.23      193.39      3.29 o 
  -4  -4   3     1013.87     1064.49     13.57 o 
  -3  -4   3      175.28      166.12      2.52 o 
  -2  -4   3      579.94      568.63      6.82 o 
  -1  -4   3      486.29      488.93      5.95 o 
   0  -4   3      336.26      344.19      5.04 o 
   1  -4   3      373.79      402.36      7.08 o 
   2  -4   3     2100.54     2155.16     32.17 o 
   3  -4   3      180.15      163.03      3.59 o 
   4  -4   3      516.38      510.30     10.53 o 
   5  -4   3     1301.13     1245.28     23.60 o 
   6  -4   3     1053.07     1102.39     22.89 o 
   7  -4   3      511.25      540.07     12.34 o 
   8  -4   3      359.10      364.97      6.76 o 
   9  -4   3     2006.36     1906.00     38.40 o 
  10  -4   3      163.63      153.21      4.34 o 
  11  -4   3       68.53       68.55      3.02 o 
  12  -4   3       37.01       35.01      2.41 o 
  13  -4   3      196.83      187.16      6.83 o 
  14  -4   3        7.81        9.48      1.67 o 
  15  -4   3      199.69      210.89      5.21 o 
 -16  -3   3       48.95       46.26      6.48 o 
 -15  -3   3        6.99        5.09      1.95 o 
 -14  -3   3      498.47      444.57     14.56 o 
 -13  -3   3      127.41      144.56      5.83 o 
 -12  -3   3      636.21      610.54     10.73 o 
 -11  -3   3      776.02      803.72     13.43 o 
 -10  -3   3       13.60       14.75      1.02 o 
  -9  -3   3     1093.67     1112.00     17.52 o 
  -8  -3   3      822.55      846.45     13.55 o 
  -7  -3   3      625.46      584.82      9.60 o 
  -6  -3   3     1423.35     1410.01     20.87 o 
  -5  -3   3       29.15       37.08      1.39 o 
  -4  -3   3     6270.59     6298.63     90.98 o 
  -3  -3   3      586.98      557.10      9.82 o 
  -2  -3   3     1392.68     1400.22     31.94 o 
  -1  -3   3     1363.69     1366.54     27.87 o 
   0  -3   3      260.27      301.67     12.46 o 
   1  -3   3      411.98      478.11     34.63 o 
   2  -3   3      380.94      433.35     10.75 o 
   3  -3   3      446.83      442.39      7.74 o 
   4  -3   3      736.97      841.25     15.51 o 
   5  -3   3      425.71      444.44      8.44 o 
   6  -3   3     2224.17     2279.38     38.57 o 
   7  -3   3     1757.95     1816.44     36.03 o 
   8  -3   3      731.59      720.59     18.72 o 
   9  -3   3       14.82       16.98      1.96 o 
  10  -3   3     1588.21     1511.92     26.55 o 
  11  -3   3       70.05       65.35      2.50 o 
  12  -3   3      135.67      140.98      4.45 o 
  13  -3   3      108.87      111.29      4.24 o 
  14  -3   3       36.14       41.08      2.63 o 
  15  -3   3       29.34       36.09      2.32 o 
  16  -3   3       60.12       64.16      4.48 o 
 -17  -2   3      322.58      363.75     11.83 o 
 -16  -2   3       26.64       27.88      2.76 o 
 -15  -2   3      684.78      678.23     15.68 o 
 -14  -2   3      274.69      264.96      4.67 o 
 -13  -2   3     1134.33     1118.34     15.50 o 
 -12  -2   3      827.85      829.54     11.66 o 
 -11  -2   3      861.78      848.01     12.42 o 
 -10  -2   3      853.65      849.73     13.62 o 
  -9  -2   3      622.91      643.92     10.64 o 
  -8  -2   3      363.32      352.38      6.07 o 
  -7  -2   3     1942.40     2026.91     29.60 o 
  -6  -2   3     6271.89     6521.34    169.41 o 
  -5  -2   3     4828.12     5113.16     77.79 o 
  -4  -2   3      814.74      803.64     15.51 o 
  -3  -2   3      982.33     1149.36     31.38 o 
  -2  -2   3      819.73      903.40     32.86 o 
  -1  -2   3     5304.35     5040.94    156.69 o 
   0  -2   3     1049.41     1162.30     23.86 o 
   1  -2   3     4718.86     4798.27     89.84 o 
   2  -2   3      461.63      481.10      9.51 o 
   3  -2   3     1241.92     1234.21     20.31 o 
   4  -2   3      167.60      195.82      3.51 o 
   5  -2   3     5152.43     5384.10     81.18 o 
   6  -2   3      555.43      540.64      9.30 o 
   7  -2   3      186.90      226.80      4.59 o 
   8  -2   3      206.65      203.33      4.89 o 
   9  -2   3      622.66      664.73     14.87 o 
  10  -2   3       71.05       75.27      3.52 o 
  11  -2   3      373.27      360.43      6.68 o 
  12  -2   3       64.12       64.06      2.87 o 
  13  -2   3      446.04      440.54      7.63 o 
  14  -2   3      682.49      644.67     10.07 o 
  15  -2   3      284.72      269.98      5.94 o 
  16  -2   3      118.67      127.68      3.50 o 
  17  -2   3      175.42      184.53      8.97 o 
 -18  -1   3      122.94      134.18      7.00 o 
 -17  -1   3      243.55      277.71      9.68 o 
 -16  -1   3      130.62      131.59      4.28 o 
 -15  -1   3      183.48      177.58      3.95 o 
 -14  -1   3      939.43      855.99     15.26 o 
 -13  -1   3      185.37      178.29      4.52 o 
 -12  -1   3       62.58       61.58      2.37 o 
 -11  -1   3      253.14      274.12      5.51 o 
 -10  -1   3      569.67      573.96     14.08 o 
  -9  -1   3      714.48      746.66     10.67 o 
  -8  -1   3     2080.92     2149.71     30.85 o 
  -7  -1   3     1283.55     1311.74     25.34 o 
  -6  -1   3      693.16      674.72     13.98 o 
  -5  -1   3     1340.97     1359.05     30.32 o 
  -4  -1   3     5489.42     5236.85    151.44 o 
  -3  -1   3     2390.77     2264.07     58.13 o 
  -2  -1   3     8501.03     7891.43    166.77 o 
  -1  -1   3     4338.01     4310.32     90.65 o 
   0  -1   3    13902.26    13030.48    243.32 o 
   1  -1   3      375.27      398.16      8.03 o 
   2  -1   3      271.73      280.01      5.64 o 
   3  -1   3     5024.39     4787.33     84.76 o 
   4  -1   3     1403.15     1442.64     26.06 o 
   5  -1   3      207.60      212.17      4.18 o 
   6  -1   3     1123.41     1203.81     20.39 o 
   7  -1   3      699.71      740.47     14.63 o 
   8  -1   3      788.62      790.22     14.26 o 
   9  -1   3      193.97      211.29      5.48 o 
  10  -1   3      636.94      612.55     12.91 o 
  11  -1   3      195.95      201.74      4.97 o 
  12  -1   3       10.06       11.95      1.15 o 
  13  -1   3       10.03        8.80      2.19 o 
  14  -1   3      316.73      315.75      6.29 o 
  15  -1   3      105.53      103.27      4.07 o 
  16  -1   3       69.37       66.45      2.52 o 
  17  -1   3       16.58       20.28      2.67 o 
 -18   0   3       11.61        4.68      5.03 o 
 -17   0   3       15.28       17.67      4.60 o 
 -16   0   3      259.19      258.47      7.26 o 
 -15   0   3      171.76      153.55      4.05 o 
 -14   0   3      588.91      581.17     11.95 o 
 -13   0   3       49.08       48.45      2.34 o 
 -12   0   3     3588.31     3539.57     62.36 o 
 -11   0   3        3.47        3.03      1.31 o 
 -10   0   3       82.84       63.87      3.93 o 
  -9   0   3      720.90      671.47     11.63 o 
  -8   0   3        4.72        3.57      0.79 o 
  -7   0   3        7.90       10.00      1.26 o 
  -6   0   3       20.37       20.35      1.92 o 
  -5   0   3     1430.62     1437.49     38.00 o 
  -4   0   3     9038.08     8736.05    191.66 o 
  -3   0   3     3121.15     2785.71     89.21 o 
  -2   0   3    16958.57    15154.74    317.76 o 
  -1   0   3     4321.77     4362.63     82.26 o 
   0   0   3      512.25      616.12     12.65 o 
   1   0   3     4309.38     4074.23    148.90 o 
   2   0   3     4255.01     4086.91    126.44 o 
   3   0   3       24.69       60.55      2.06 o 
   4   0   3       49.12       39.54      2.06 o 
   5   0   3     1087.28     1178.19     23.58 o 
   6   0   3       89.90       67.17      2.67 o 
   7   0   3      290.38      322.15      7.66 o 
   8   0   3     2345.82     2293.08     34.63 o 
   9   0   3       92.69      107.57      3.59 o 
  10   0   3      251.14      244.48      4.83 o 
  11   0   3     1678.36     1661.94     21.40 o 
  12   0   3      329.58      317.50      9.51 o 
  13   0   3      178.38      212.88      4.19 o 
  14   0   3      547.65      485.17      7.74 o 
  15   0   3        1.37        1.44      3.00 o 
  16   0   3       10.83        8.39      6.93 o 
  17   0   3      168.46      162.96      7.82 o 
 -18   1   3      122.85      131.56      7.00 o 
 -17   1   3      246.86      252.19     18.06 o 
 -16   1   3      132.44      129.83      6.87 o 
 -15   1   3      183.68      176.31      4.58 o 
 -14   1   3      939.14      868.16     13.35 o 
 -13   1   3      186.38      184.95      8.94 o 
 -12   1   3       64.33       62.49      9.00 o 
 -11   1   3      258.45      292.29     11.75 o 
 -10   1   3      575.65      566.30     10.64 o 
  -9   1   3      716.87      766.26     12.74 o 
  -8   1   3     2079.63     2125.47     41.06 o 
  -7   1   3     1268.10     1369.77     39.98 o 
  -6   1   3      695.55      682.11     19.45 o 
  -5   1   3     1334.19     1410.37     36.78 o 
  -4   1   3     5499.05     5571.71    138.33 o 
  -3   1   3     2388.92     2294.12    105.18 o 
  -2   1   3     8478.30     7845.65    188.62 o 
  -1   1   3     4355.62     4305.91     86.76 o 
   0   1   3    13856.50    13097.87    261.51 o 
   1   1   3      373.95      380.72      9.23 o 
   2   1   3      268.31      256.72      6.83 o 
   3   1   3     5013.42     4756.67    150.33 o 
   4   1   3     1390.55     1418.66     32.68 o 
   5   1   3      212.90      215.99      7.36 o 
   6   1   3     1113.58     1145.16     22.61 o 
   7   1   3      702.28      756.69     16.52 o 
   8   1   3      787.75      819.24     14.35 o 
   9   1   3      193.45      221.44      4.59 o 
  10   1   3      643.98      616.68     10.64 o 
  11   1   3      195.77      191.29      8.65 o 
  12   1   3        9.58        9.62      2.35 o 
  13   1   3       10.54        6.62      1.93 o 
  14   1   3      319.09      314.66      7.39 o 
  15   1   3      106.23      103.35      3.63 o 
  16   1   3       68.65       66.17      8.40 o 
  17   1   3       16.18       21.23      3.50 o 
 -17   2   3      318.82      357.90     15.32 o 
 -16   2   3       26.84       25.39      4.38 o 
 -15   2   3      680.18      671.64     10.85 o 
 -14   2   3      277.36      265.32     14.42 o 
 -13   2   3     1129.80     1089.39     20.31 o 
 -12   2   3      820.20      801.03     36.10 o 
 -11   2   3      865.61      819.41     27.65 o 
 -10   2   3      850.32      779.79     50.57 o 
  -9   2   3      620.19      634.82     13.12 o 
  -8   2   3      362.35      354.62     10.78 o 
  -7   2   3     1937.43     1998.85     72.67 o 
  -6   2   3     6269.76     6513.14    167.30 o 
  -5   2   3     4839.92     4858.20    160.21 o 
  -4   2   3      816.76      829.19     22.64 o 
  -3   2   3      975.74     1137.43     33.66 o 
  -2   2   3      827.50      871.01     28.25 o 
  -1   2   3     5308.69     5248.54    110.13 o 
   0   2   3     1050.20     1166.76     27.63 o 
   1   2   3     4729.57     4794.06    126.92 o 
   2   2   3      462.73      484.84     11.48 o 
   3   2   3     1242.97     1246.18     29.86 o 
   4   2   3      169.68      195.84      7.59 o 
   5   2   3     5156.13     5400.37    120.35 o 
   6   2   3      555.12      531.50     17.79 o 
   7   2   3      192.11      223.57      9.28 o 
   8   2   3      208.28      206.12      6.89 o 
   9   2   3      620.95      646.78     14.72 o 
  10   2   3       73.10       74.85      3.69 o 
  11   2   3      372.02      362.20     15.28 o 
  12   2   3       62.90       68.96      2.89 o 
  13   2   3      442.07      445.00      7.74 o 
  14   2   3      681.95      638.68     11.69 o 
  15   2   3      284.60      256.61      6.91 o 
  16   2   3      115.34      126.08      7.66 o 
 -15   3   3        7.29        1.19      1.52 o 
 -14   3   3      496.58      476.45     23.31 o 
 -13   3   3      127.51      121.00      7.89 o 
 -12   3   3      640.11      655.29     51.77 o 
 -11   3   3      779.69      789.34     36.56 o 
  -9   3   3     1092.32     1102.36     51.66 o 
  -8   3   3      826.83      855.45     40.06 o 
  -7   3   3      627.81      566.66     19.89 o 
  -6   3   3     1420.67     1492.66     43.64 o 
  -5   3   3       28.78       32.38      3.39 o 
  -4   3   3     6278.46     6077.87    249.54 o 
  -3   3   3      581.09      546.58     25.39 o 
  -2   3   3     1394.42     1497.47     49.41 o 
  -1   3   3     1370.35     1476.15     48.74 o 
   0   3   3      258.68      320.79     10.60 o 
   1   3   3      417.48      452.36     13.49 o 
   2   3   3      378.27      455.16     17.27 o 
   3   3   3      454.61      403.49     14.16 o 
   4   3   3      742.01      831.81     36.77 o 
   5   3   3      426.33      423.73     15.01 o 
   6   3   3     2233.27     2299.63     67.63 o 
   7   3   3     1754.28     1664.25     53.23 o 
   8   3   3      734.47      687.77     34.37 o 
   9   3   3       14.13       16.27      3.04 o 
  10   3   3     1583.11     1540.37     53.19 o 
  11   3   3       72.04       68.38      4.25 o 
  12   3   3      135.59      141.20      8.91 o 
  13   3   3      111.19      107.21      6.22 o 
  14   3   3       35.87       39.32      2.27 o 
  15   3   3       29.89       29.99      4.38 o 
 -16   4   3       53.86       51.00      2.85 o 
 -15   4   3       21.48       19.04      2.63 o 
 -14   4   3       29.26       30.52      2.99 o 
 -13   4   3       81.62       54.29     12.48 o 
 -12   4   3       13.83       34.71     17.40 o 
  -5   4   3      224.28      186.94     12.70 o 
  -4   4   3     1025.93     1005.17     46.41 o 
  -3   4   3      176.14      145.78     10.51 o 
  -2   4   3      583.41      540.02     26.71 o 
  -1   4   3      485.37      480.48     23.20 o 
   0   4   3      338.27      340.16     17.51 o 
   1   4   3      369.81      416.78     19.92 o 
   2   4   3     2115.28     2170.57     88.22 o 
   3   4   3      176.67      158.70     10.29 o 
   4   4   3      520.86      526.01     24.95 o 
   5   4   3     1305.33     1202.18     53.85 o 
   8   4   3      361.04      343.89     15.98 o 
   9   4   3     2013.30     1956.93     66.11 o 
  10   4   3      164.34      147.75      9.41 o 
  11   4   3       68.07       60.09      4.12 o 
  12   4   3       36.37       28.66      2.52 o 
  13   4   3      194.15      187.96      6.86 o 
  14   4   3        7.53        5.82      3.39 o 
 -15   5   3       23.94       26.49      2.85 o 
 -14   5   3       70.45       65.45      5.25 o 
 -13   5   3        6.73        4.82      3.06 o 
 -12   5   3       45.62       73.11      7.44 o 
  -2   5   3      471.62      404.74     23.42 o 
   9   5   3       90.06      100.69      8.32 o 
  10   5   3       54.26       57.35      6.35 o 
  11   5   3      375.28      356.32     10.90 o 
  12   5   3      315.08      270.53     13.79 o 
  13   5   3      104.14      119.52      6.35 o 
  14   5   3        0.10       -1.09      1.09 o 
 -12   6   3       73.19       67.20      7.22 o 
   5   6   3     2676.72     2482.94     88.87 o 
   6   6   3       62.85       47.28      6.35 o 
   7   6   3      368.26      353.08     17.29 o 
   8   6   3        2.15       -2.41      3.50 o 
  12   6   3       72.36       81.43      5.69 o 
  13   6   3      421.14      478.73     16.85 o 
 -11   7   3      128.79      157.61      9.41 o 
  -8   7   3      432.95      459.03     19.26 o 
  -7   7   3      119.75       94.56      8.32 o 
   0   7   3      108.55      106.38      9.41 o 
   1   7   3       89.34       84.93      8.54 o 
   2   7   3      361.09      363.37     17.73 o 
   3   7   3      290.27      287.19     15.32 o 
   4   7   3       81.49       79.68      7.66 o 
   5   7   3      148.36      165.05     10.51 o 
   6   7   3     1694.80     1611.29     58.66 o 
   7   7   3      126.51      119.74      9.19 o 
   8   7   3      127.32      143.16      9.19 o 
   9   7   3       82.04       80.55      7.00 o 
  11   7   3      140.98      151.91      7.66 o 
  -8   8   3      202.06      229.40     10.73 o 
  -7   8   3       30.43       26.05      3.94 o 
  -6   8   3       30.07       33.93      4.82 o 
  -5   8   3       87.23       86.25      7.44 o 
  -4   8   3        6.59        5.03      3.06 o 
   0   8   3       48.29       44.65      5.91 o 
   1   8   3      228.56      209.92     12.04 o 
   2   8   3      129.54      125.87      9.41 o 
   3   8   3      177.77      181.68     10.51 o 
   4   8   3      425.39      466.03     19.26 o 
   5   8   3      326.53      339.07     15.10 o 
   6   8   3       90.94       95.88      7.44 o 
   7   8   3       34.82       35.90      4.38 o 
   8   8   3       88.02       99.60      6.57 o 
  -5   9   3        9.77       10.51      2.63 o 
  -4   9   3       29.06       28.02      3.72 o 
  -3   9   3       67.17       56.04      5.03 o 
  -2   9   3      278.55      296.82     12.70 o 
  -1   9   3       93.14       89.97      6.79 o 
   0   9   3       52.24       42.25      4.60 o 
   1   9   3       14.87       18.17      3.50 o 
   2   9   3       39.63       36.12      4.16 o 
   3   9   3       44.61       44.44      4.60 o 
   4   9   3       48.30       59.32      4.82 o 
  -4  -9   4       56.75       45.75      5.03 o 
  -3  -9   4       11.10       15.81      2.32 o 
  -2  -9   4       69.97       51.18      4.93 o 
  -1  -9   4      281.19      292.10     10.21 o 
   0  -9   4      197.70      175.64      7.04 o 
   1  -9   4       95.29      108.80      5.18 o 
   2  -9   4       74.54       81.96      4.56 o 
   3  -9   4       58.62       55.25      6.02 o 
  -9  -8   4       12.71       11.87      2.83 o 
  -8  -8   4       82.82       84.66      4.30 o 
  -7  -8   4      233.73      229.13      5.84 o 
  -6  -8   4      214.35      222.51      5.26 o 
  -5  -8   4       86.14       98.34      3.39 o 
  -4  -8   4       40.31       45.73      1.99 o 
  -3  -8   4      338.73      327.68      5.83 o 
  -2  -8   4      322.93      325.79      5.81 o 
  -1  -8   4      337.31      310.01      5.64 o 
   0  -8   4      710.21      707.45     11.21 o 
   1  -8   4      153.10      152.61      3.50 o 
   2  -8   4       46.70       57.82      2.22 o 
   3  -8   4      194.05      188.76      4.04 o 
   4  -8   4      187.85      196.11      4.09 o 
   5  -8   4      245.03      254.26      7.87 o 
   6  -8   4      253.84      240.98      6.18 o 
   7  -8   4      144.64      147.17      7.99 o 
   8  -8   4       11.11        9.85      2.85 o 
 -11  -7   4      163.95      163.41      4.71 o 
 -10  -7   4       16.42       16.66      3.18 o 
  -9  -7   4       89.28       91.36      3.68 o 
  -8  -7   4      545.28      529.02      9.95 o 
  -7  -7   4      115.99      118.67      3.41 o 
  -6  -7   4       27.59       27.75      1.76 o 
  -5  -7   4       67.97       63.90      3.27 o 
  -4  -7   4      173.54      178.39      3.49 o 
  -3  -7   4       27.55       28.70      1.33 o 
  -2  -7   4      338.61      319.64      4.59 o 
  -1  -7   4      140.92      142.46      2.71 o 
   0  -7   4      675.59      614.86      7.91 o 
   1  -7   4      176.54      151.95      2.98 o 
   2  -7   4      782.15      760.24     10.85 o 
   3  -7   4      431.65      424.99      6.76 o 
   4  -7   4       10.80        7.62      1.14 o 
   5  -7   4      291.95      298.46      5.79 o 
   6  -7   4      277.05      289.26      5.01 o 
   7  -7   4      106.83      118.41      3.44 o 
   8  -7   4      270.50      269.66      8.06 o 
   9  -7   4      197.55      216.71      6.20 o 
  10  -7   4       89.04       79.30      3.68 o 
  11  -7   4      209.29      211.67     11.16 o 
 -13  -6   4       71.93       69.34      4.74 o 
 -12  -6   4      166.20      161.77      4.04 o 
 -11  -6   4       69.94       72.90      2.79 o 
 -10  -6   4      142.93      137.62      3.53 o 
  -9  -6   4       84.89       76.44      2.71 o 
  -8  -6   4      336.16      339.66      5.73 o 
  -7  -6   4       76.27       88.51      2.90 o 
  -6  -6   4      719.37      675.75      7.48 o 
  -5  -6   4     1163.71     1098.53     11.03 o 
  -4  -6   4      302.50      296.79      4.51 o 
  -3  -6   4      435.17      421.16      5.07 o 
  -2  -6   4      115.17      121.61      2.27 o 
  -1  -6   4      233.59      206.02      3.13 o 
   0  -6   4        3.53        4.49      0.80 o 
   1  -6   4      132.16      131.84      2.47 o 
   2  -6   4     1100.27     1094.45     15.33 o 
   3  -6   4      980.91      916.78     11.77 o 
   4  -6   4       60.92       55.93      1.92 o 
   5  -6   4      818.13      739.71     10.18 o 
   6  -6   4      406.09      409.29      6.75 o 
   7  -6   4       60.87       66.52      2.61 o 
   8  -6   4      526.52      512.63      9.28 o 
   9  -6   4      686.58      674.01     11.98 o 
  10  -6   4        5.29        9.34      1.28 o 
  11  -6   4       25.73       23.16      2.16 o 
  12  -6   4       32.40       33.54      2.48 o 
  13  -6   4       21.56       15.32      2.41 o 
 -15  -5   4       16.95       17.94      3.06 o 
 -14  -5   4       34.87       38.41      2.29 o 
 -13  -5   4       32.89       47.33      2.55 o 
 -12  -5   4       12.22        8.38      1.59 o 
 -11  -5   4       96.81       89.21      3.50 o 
 -10  -5   4      443.94      423.00      7.04 o 
  -9  -5   4        4.30        7.47      1.18 o 
  -8  -5   4      331.56      327.38      4.66 o 
  -7  -5   4      297.25      300.02      4.89 o 
  -6  -5   4      111.12      105.05      2.56 o 
  -5  -5   4      111.45      119.12      2.41 o 
  -4  -5   4      648.05      653.12      8.50 o 
  -3  -5   4      281.00      277.98      4.00 o 
  -2  -5   4      650.12      637.92      7.04 o 
  -1  -5   4       65.04       70.96      1.74 o 
   0  -5   4      838.79      805.74      9.21 o 
   1  -5   4      462.76      409.83      7.35 o 
   2  -5   4      406.04      421.18      7.06 o 
   3  -5   4      302.67      285.42      5.98 o 
   4  -5   4      784.49      717.46     15.42 o 
   5  -5   4      721.70      710.72     17.02 o 
   6  -5   4      817.57      837.36     19.70 o 
   7  -5   4      223.84      220.92      6.84 o 
   8  -5   4     2237.50     2071.75     40.13 o 
   9  -5   4      699.60      609.19     11.40 o 
  10  -5   4      541.86      512.66      9.90 o 
  11  -5   4      201.06      195.23      5.45 o 
  12  -5   4      186.86      194.76      5.30 o 
  13  -5   4       77.72       84.86      3.54 o 
  14  -5   4       16.79       17.51      3.72 o 
 -16  -4   4       66.33       77.97      3.67 o 
 -15  -4   4       17.01       18.14      1.68 o 
 -14  -4   4      153.67      150.75      5.60 o 
 -13  -4   4       77.46       69.01      4.09 o 
 -12  -4   4      295.54      256.24      7.60 o 
 -11  -4   4       83.97       77.16      2.47 o 
 -10  -4   4       43.20       49.91      2.07 o 
  -9  -4   4       20.43       20.54      1.74 o 
  -8  -4   4       12.19       10.77      0.89 o 
  -7  -4   4      452.46      431.05      6.98 o 
  -6  -4   4      204.71      204.24      3.53 o 
  -5  -4   4      173.23      216.38      3.25 o 
  -4  -4   4       22.94       26.10      0.99 o 
  -3  -4   4      101.74      151.48      2.61 o 
  -2  -4   4      484.30      504.84      6.36 o 
  -1  -4   4      738.11      758.07      9.05 o 
   0  -4   4     1306.00     1351.67     18.33 o 
   1  -4   4      379.67      426.31      8.65 o 
   2  -4   4      455.48      436.06      8.42 o 
   3  -4   4      393.60      357.43      7.24 o 
   4  -4   4      612.38      752.10     18.36 o 
   5  -4   4     1348.57     1379.47     31.65 o 
   6  -4   4     1484.27     1523.97     35.20 o 
   7  -4   4      308.85      308.20     15.17 o 
   8  -4   4     1548.57     1506.75     40.53 o 
   9  -4   4      821.12      796.50     13.01 o 
  10  -4   4      932.03      924.46     14.82 o 
  11  -4   4      585.31      553.60      9.73 o 
  12  -4   4        1.30        2.55      1.32 o 
  13  -4   4      123.91      126.87      3.83 o 
  14  -4   4      163.07      175.01      4.28 o 
  15  -4   4       51.44       47.89      6.02 o 
 -17  -3   4       49.38       45.53      6.35 o 
 -16  -3   4      423.65      466.58     14.45 o 
 -15  -3   4       44.20       44.49     11.93 o 
 -14  -3   4      269.14      237.73     11.05 o 
 -13  -3   4        4.38        2.03      1.17 o 
 -12  -3   4      106.68      104.62      3.17 o 
 -11  -3   4      463.39      434.41      6.81 o 
 -10  -3   4       56.11       55.83      2.48 o 
  -9  -3   4     1100.23     1088.08     18.79 o 
  -8  -3   4      609.10      636.89     10.63 o 
  -7  -3   4     1272.91     1219.87     17.18 o 
  -6  -3   4      295.74      284.42      4.27 o 
  -5  -3   4      404.65      454.93      6.36 o 
  -4  -3   4      849.07      948.62     13.56 o 
  -3  -3   4     1018.74     1041.69     15.87 o 
  -2  -3   4      648.89      718.78     11.23 o 
  -1  -3   4      169.52      163.94      4.60 o 
   0  -3   4     8030.39     7805.05    352.62 o 
   1  -3   4      468.65      474.83     17.64 o 
   2  -3   4     1299.80     1285.94     28.70 o 
   3  -3   4     4389.03     4682.38     84.05 o 
   4  -3   4      700.50      635.97     16.45 o 
   5  -3   4     5352.71     5389.89     98.84 o 
   6  -3   4     5071.95     5331.46     87.19 o 
   7  -3   4     2095.81     2163.73     45.46 o 
   8  -3   4     1069.03     1054.43     26.35 o 
   9  -3   4      493.48      529.29      9.31 o 
  10  -3   4      143.21      138.75      3.34 o 
  11  -3   4      313.34      306.73      5.51 o 
  12  -3   4       58.24       52.28      2.59 o 
  13  -3   4      504.15      506.10      9.75 o 
  14  -3   4       21.64       21.99      2.05 o 
  15  -3   4      107.87      109.76      3.69 o 
  16  -3   4        0.03        1.53      2.63 o 
 -17  -2   4       36.72       43.66      3.64 o 
 -16  -2   4      190.31      203.76      6.62 o 
 -15  -2   4      465.19      459.75     10.89 o 
 -14  -2   4      172.67      171.75      5.20 o 
 -13  -2   4       57.17       51.49      2.25 o 
 -12  -2   4      123.52      123.67      3.41 o 
 -11  -2   4     3831.69     3658.21     48.91 o 
 -10  -2   4      246.70      228.48      6.62 o 
  -9  -2   4       89.64       96.21      2.27 o 
  -8  -2   4      204.63      214.65      4.17 o 
  -7  -2   4      582.53      609.80      9.87 o 
  -6  -2   4     2959.58     2960.54     52.55 o 
  -5  -2   4      284.39      341.25      6.33 o 
  -4  -2   4     2541.88     2498.70     62.12 o 
  -3  -2   4      324.50      339.31      8.08 o 
  -2  -2   4     1549.52     1524.63     39.09 o 
  -1  -2   4     1722.08     1898.53     47.95 o 
   0  -2   4     1660.80     1706.04     34.11 o 
   1  -2   4     3169.80     3203.45     54.85 o 
   2  -2   4      685.63      658.61     12.56 o 
   3  -2   4     2783.40     2955.62     44.94 o 
   4  -2   4      884.91      911.54     15.56 o 
   5  -2   4     2272.16     2376.20     37.04 o 
   6  -2   4      641.89      652.80     13.78 o 
   7  -2   4     1047.21     1036.96     17.79 o 
   8  -2   4     1033.17      956.17     16.90 o 
   9  -2   4      216.50      214.43      8.66 o 
  10  -2   4       14.27       14.70      1.41 o 
  11  -2   4      215.83      220.17      4.74 o 
  12  -2   4       16.24       19.61      1.55 o 
  13  -2   4     1985.20     1957.87     26.82 o 
  14  -2   4      520.61      521.51      8.39 o 
  15  -2   4       33.89       33.59      1.94 o 
  16  -2   4      199.38      202.69      5.17 o 
 -18  -1   4      223.13      262.46     11.38 o 
 -17  -1   4      323.37      336.52     11.19 o 
 -16  -1   4        5.48        9.27      1.60 o 
 -15  -1   4      477.60      457.41      8.01 o 
 -14  -1   4      531.91      525.69     10.30 o 
 -13  -1   4      963.30      911.29     14.35 o 
 -12  -1   4     1486.41     1425.64     22.12 o 
 -11  -1   4      804.29      803.08     14.17 o 
 -10  -1   4      283.18      274.70      5.78 o 
  -9  -1   4      475.54      461.05      6.98 o 
  -8  -1   4      172.51      210.62      8.17 o 
  -7  -1   4      175.17      203.91      8.75 o 
  -6  -1   4     1983.26     1995.79     38.53 o 
  -5  -1   4      311.59      300.28      8.04 o 
  -4  -1   4     2226.53     2166.82     47.24 o 
  -3  -1   4     2498.68     2638.42     58.76 o 
  -2  -1   4     1530.85     1623.19     35.40 o 
  -1  -1   4     3960.14     3760.25     78.14 o 
   0  -1   4     4785.37     4576.85    146.05 o 
   1  -1   4     7536.30     7382.14    117.92 o 
   2  -1   4    14378.23    13815.92    250.91 o 
   3  -1   4     2087.81     2104.97     45.05 o 
   4  -1   4      986.41     1010.06     17.48 o 
   5  -1   4      180.88      220.76      4.39 o 
   6  -1   4     2760.69     2713.83     45.76 o 
   7  -1   4     1174.51     1119.37     22.05 o 
   8  -1   4      133.21      103.65      2.71 o 
   9  -1   4      165.07      162.49      4.18 o 
  10  -1   4      277.54      304.85      5.44 o 
  11  -1   4      129.41      132.36      4.39 o 
  12  -1   4     1605.11     1571.33     18.74 o 
  13  -1   4      579.18      558.91      8.66 o 
  14  -1   4      377.27      367.83      7.02 o 
  15  -1   4      375.65      375.73      8.75 o 
  16  -1   4       30.41       32.15      1.83 o 
  17  -1   4       62.40       65.89      5.25 o 
 -18   0   4       44.20       54.94      4.60 o 
 -17   0   4       21.90       22.29      2.94 o 
 -16   0   4       74.20       73.83      3.64 o 
 -15   0   4       91.42       74.79      2.99 o 
 -14   0   4      164.45      153.71      4.09 o 
 -13   0   4     1629.14     1556.11     22.47 o 
 -12   0   4     1933.25     1847.22     33.85 o 
 -11   0   4      312.00      264.76     11.37 o 
 -10   0   4       75.10       67.49      4.36 o 
  -9   0   4      294.70      334.61      6.63 o 
  -8   0   4       20.78       28.99      2.22 o 
  -7   0   4      159.92      106.22      4.29 o 
  -6   0   4       85.09       83.72      5.37 o 
  -5   0   4      675.70      743.73     20.44 o 
  -4   0   4      752.23      641.89     13.52 o 
  -3   0   4     3200.92     3370.83     70.42 o 
  -2   0   4      217.97      278.42      5.32 o 
  -1   0   4    19565.78    17397.32    326.11 o 
   0   0   4     6880.68     6505.29    127.76 o 
   1   0   4     8217.59     7806.49    201.09 o 
   2   0   4    11814.69    10742.22    754.64 o 
   3   0   4      511.84      497.53     10.66 o 
   4   0   4     2155.69     2410.55     47.34 o 
   5   0   4      661.57      694.73     12.63 o 
   6   0   4     1106.66     1159.35     20.33 o 
   7   0   4     1559.72     1451.26     21.67 o 
   8   0   4      282.92      340.46      6.47 o 
   9   0   4        7.17        4.66      1.19 o 
  10   0   4     2194.17     2106.25     29.74 o 
  11   0   4     1686.24     1576.34     20.87 o 
  12   0   4     1195.10     1182.59     17.54 o 
  13   0   4      139.44      130.87      2.96 o 
  14   0   4      135.56      145.85      3.41 o 
  15   0   4      132.26      121.95      3.98 o 
  16   0   4       56.30       58.35      3.79 o 
  17   0   4        8.45        4.80      1.94 o 
 -18   1   4      222.67      252.39     11.38 o 
 -17   1   4      322.47      314.86     23.75 o 
 -16   1   4        5.75        9.83      2.84 o 
 -15   1   4      473.60      448.72      8.47 o 
 -14   1   4      531.68      529.68     10.02 o 
 -13   1   4      963.14      920.21     15.83 o 
 -12   1   4     1493.45     1339.81    153.88 o 
 -11   1   4      801.66      819.90     28.20 o 
 -10   1   4      282.64      278.22      6.14 o 
  -9   1   4      471.82      446.07     10.52 o 
  -8   1   4      172.18      207.07      7.08 o 
  -7   1   4      172.88      209.96      8.25 o 
  -6   1   4     1984.76     2033.84     53.11 o 
  -5   1   4      303.98      297.24      9.34 o 
  -4   1   4     2219.65     2244.48     57.28 o 
  -3   1   4     2501.68     2632.61     68.17 o 
  -2   1   4     1521.72     1610.18     36.25 o 
  -1   1   4     3960.63     3629.56     74.50 o 
   0   1   4     4740.01     4759.32     94.20 o 
   1   1   4     7542.53     7131.68    150.39 o 
   2   1   4    14419.18    13410.88    301.90 o 
   3   1   4     2081.41     2002.34     46.70 o 
   4   1   4      984.71      983.43     24.11 o 
   5   1   4      175.20      220.69      5.34 o 
   6   1   4     2757.18     2779.31     50.72 o 
   7   1   4     1171.76     1155.78     20.71 o 
   8   1   4      133.76      107.28      3.33 o 
   9   1   4      164.07      172.96      3.89 o 
  10   1   4      279.07      301.45      5.98 o 
  11   1   4      131.02      129.73      4.24 o 
  12   1   4     1599.16     1544.18     23.08 o 
  13   1   4      580.87      540.93      9.38 o 
  14   1   4      376.02      371.32     10.97 o 
  15   1   4      376.41      361.20      9.66 o 
  16   1   4       31.28       33.02      3.87 o 
  17   1   4       63.23       76.18      5.69 o 
 -17   2   4       36.24       40.06      4.38 o 
 -16   2   4      187.78      190.66     10.73 o 
 -15   2   4      465.30      472.85     10.12 o 
 -14   2   4      176.92      177.20      7.94 o 
 -13   2   4       56.74       48.24      3.03 o 
 -12   2   4      127.33      124.35      6.95 o 
 -11   2   4     3828.93     3712.70    185.19 o 
 -10   2   4      242.00      227.75      6.86 o 
  -9   2   4       89.65       82.58     11.93 o 
  -8   2   4      204.93      206.50      6.89 o 
  -7   2   4      577.85      628.74     20.58 o 
  -6   2   4     2969.01     2929.20     77.26 o 
  -5   2   4      283.65      342.49     10.92 o 
  -4   2   4     2552.56     2561.19     94.24 o 
  -3   2   4      329.10      351.35     11.61 o 
  -2   2   4     1539.52     1540.01     39.93 o 
  -1   2   4     1726.54     1876.78     38.51 o 
   0   2   4     1664.97     1687.16     40.01 o 
   1   2   4     3151.81     3226.92     69.77 o 
   2   2   4      675.36      630.71     16.26 o 
   3   2   4     2798.66     2866.91     60.61 o 
   4   2   4      883.53      931.58     21.79 o 
   5   2   4     2295.55     2305.36     52.56 o 
   6   2   4      637.37      659.74     21.20 o 
   7   2   4     1048.51      985.23     24.36 o 
   8   2   4     1027.41      939.62     23.27 o 
   9   2   4      216.93      190.39      7.03 o 
  10   2   4       15.83       16.08      1.73 o 
  11   2   4      213.69      228.47      5.00 o 
  12   2   4       16.72       19.62      1.80 o 
  13   2   4     1985.94     1969.56     31.29 o 
  14   2   4      525.32      520.70     15.81 o 
  15   2   4       36.63       38.56      2.49 o 
  16   2   4      201.12      187.81     14.67 o 
 -16   3   4      419.70      448.52     15.98 o 
 -15   3   4       45.56       35.56      2.99 o 
 -14   3   4      272.89      241.84      8.58 o 
 -13   3   4        4.78       -7.33     11.16 o 
 -12   3   4      104.28      120.80      9.07 o 
 -11   3   4      462.73      443.49     15.78 o 
  -9   3   4     1094.14     1060.77     50.56 o 
  -8   3   4      607.76      600.65     31.30 o 
  -7   3   4     1270.88     1196.62     94.02 o 
  -6   3   4      298.50      295.73     11.30 o 
  -5   3   4      400.70      457.45     18.61 o 
  -4   3   4      846.02      951.10     41.59 o 
  -3   3   4     1020.79     1015.24     44.65 o 
  -2   3   4      649.00      684.98     26.37 o 
  -1   3   4      166.47      165.32      8.54 o 
   0   3   4     8039.54     8016.40    328.40 o 
   1   3   4      461.42      447.83     13.50 o 
   2   3   4     1290.36     1301.04     34.52 o 
   3   3   4     4379.46     4489.39    147.75 o 
   4   3   4      690.45      583.03     19.81 o 
   5   3   4     5349.99     5227.97    153.03 o 
   6   3   4     5076.66     5244.41    152.10 o 
   7   3   4     2095.82     2096.59     91.94 o 
   8   3   4     1072.15     1019.07     29.40 o 
   9   3   4      491.27      530.17     21.45 o 
  10   3   4      141.20      126.25      8.32 o 
  11   3   4      314.24      303.01      8.37 o 
  12   3   4       56.27       49.28      3.29 o 
  13   3   4      507.78      505.43     11.25 o 
  14   3   4       21.70       21.14      2.62 o 
  15   3   4      106.85      117.11      7.22 o 
 -16   4   4       66.19       76.83      3.94 o 
 -15   4   4       17.81       17.07      2.63 o 
 -14   4   4      151.38      142.57      6.35 o 
 -13   4   4       77.17       48.81      7.88 o 
 -12   4   4      295.69      257.49     20.90 o 
  -5   4   4      175.33      229.62     14.01 o 
  -4   4   4       23.32       24.95      4.82 o 
  -3   4   4      102.95      133.31     10.07 o 
  -2   4   4      484.35      512.87     24.52 o 
  -1   4   4      745.38      743.59     34.15 o 
   0   4   4     1313.27     1368.98     57.57 o 
   1   4   4      382.61      411.09     20.80 o 
   2   4   4      453.75      427.72     21.23 o 
   3   4   4      393.05      319.59     17.95 o 
   4   4   4      614.65      723.89     34.15 o 
   5   4   4     1352.20     1356.94     59.10 o 
   7   4   4      305.36      296.39     14.01 o 
   8   4   4     1556.17     1484.77     52.32 o 
   9   4   4      825.51      800.50     30.21 o 
  10   4   4      932.97      924.80     28.46 o 
  11   4   4      584.89      547.90     12.20 o 
  12   4   4        1.17        0.82      3.54 o 
  13   4   4      126.05      129.12      8.10 o 
  14   4   4      163.25      169.86      9.19 o 
 -15   5   4       16.47       15.76      2.19 o 
 -14   5   4       34.16       35.68      3.94 o 
 -13   5   4       33.98       36.48      3.88 o 
 -12   5   4       12.73       13.13      4.16 o 
  -1   5   4       66.49       80.12      8.76 o 
   9   5   4      699.57      603.28     24.30 o 
  10   5   4      542.16      510.25     21.01 o 
  11   5   4      201.65      196.29      7.50 o 
  12   5   4      189.27      194.60      7.10 o 
  13   5   4       75.52       76.61      5.03 o 
 -13   6   4       71.16       70.27      7.66 o 
 -12   6   4      161.35      159.14     10.94 o 
   4   6   4       61.75       65.67      7.22 o 
   5   6   4      820.56      727.39     29.77 o 
   6   6   4      402.79      456.62     19.70 o 
   7   6   4       61.12       67.86      7.22 o 
   8   6   4      525.87      527.76     22.33 o 
  11   6   4       25.48       19.04      3.28 o 
  12   6   4       32.84       32.40      3.50 o 
  13   6   4       20.96       18.83      1.97 o 
 -11   7   4      162.83      166.58     10.51 o 
  -8   7   4      537.19      550.09     22.55 o 
   0   7   4      674.55      589.92     25.61 o 
   1   7   4      175.17      164.61     10.51 o 
   2   7   4      787.03      816.04     31.08 o 
   3   7   4      431.09      415.03     19.26 o 
   4   7   4        9.84        2.41      3.06 o 
   5   7   4      294.64      308.21     15.32 o 
   6   7   4      274.76      301.20     14.67 o 
   7   7   4      104.69       99.16      8.54 o 
   8   7   4      271.28      289.16     13.57 o 
   9   7   4      199.33      222.18     11.16 o 
  11   7   4      211.41      218.90      9.19 o 
  -8   8   4       82.92       80.12      6.13 o 
  -7   8   4      233.29      229.40     11.38 o 
  -6   8   4      212.84      234.00     11.60 o 
  -5   8   4       83.72       87.56      7.44 o 
   0   8   4      714.48      703.31     28.02 o 
   1   8   4      150.99      137.69      9.41 o 
   2   8   4       47.94       48.38      5.91 o 
   3   8   4      195.81      199.63     10.94 o 
   4   8   4      186.69      193.07     10.73 o 
   5   8   4      239.43      256.33     12.70 o 
   6   8   4      256.65      252.82     12.04 o 
   7   8   4      146.88      153.45      8.54 o 
   8   8   4       10.53        7.00      2.63 o 
  -4   9   4       56.57       54.72      4.60 o 
  -3   9   4       10.93       11.38      2.85 o 
  -2   9   4       69.42       55.38      5.03 o 
  -1   9   4      280.42      303.61     13.13 o 
   0   9   4      196.99      171.83      8.97 o 
   1   9   4       97.00       95.66      6.57 o 
   2   9   4       72.25       87.78      6.13 o 
   3   9   4       58.11       56.04      4.82 o 
   4   9   4       41.88       36.77      3.72 o 
  -3  -9   5       18.03        7.22      2.85 o 
  -2  -9   5      635.81      619.91     25.83 o 
  -1  -9   5      442.89      465.12     14.55 o 
   0  -9   5      111.28      121.97      5.57 o 
   1  -9   5       13.94       12.99      2.24 o 
   2  -9   5      189.51      181.07     18.06 o 
  -8  -8   5        0.70       -2.05      2.05 o 
  -7  -8   5       88.17      100.30      4.14 o 
  -6  -8   5        6.97        5.76      1.62 o 
  -5  -8   5       56.51       51.86      2.84 o 
  -4  -8   5      114.70      117.85      3.20 o 
  -3  -8   5       50.90       49.63      2.25 o 
  -2  -8   5      513.74      502.57      9.73 o 
  -1  -8   5       35.85       45.19      3.10 o 
   0  -8   5       67.02       74.51      2.48 o 
   1  -8   5      210.36      210.07      4.69 o 
   2  -8   5       79.60       73.46      2.71 o 
   3  -8   5       51.35       53.53      2.31 o 
   4  -8   5      259.87      249.89      5.96 o 
   5  -8   5        5.93        6.17      1.17 o 
   6  -8   5       46.51       51.12      3.19 o 
 -11  -7   5       98.60       96.49      6.24 o 
 -10  -7   5      308.64      293.65      7.13 o 
  -9  -7   5       60.03       60.17      3.08 o 
  -8  -7   5      347.79      332.12      6.89 o 
  -7  -7   5       25.97       36.34      2.06 o 
  -6  -7   5       20.09       28.93      1.83 o 
  -5  -7   5        4.59        5.39      1.29 o 
  -4  -7   5       54.92       55.25      1.64 o 
  -3  -7   5      110.41       99.74      2.78 o 
  -2  -7   5      215.95      196.88      3.93 o 
  -1  -7   5      711.35      649.26      9.82 o 
   0  -7   5      128.70      127.60      3.06 o 
   1  -7   5      242.84      234.14      4.68 o 
   2  -7   5      187.16      164.74      3.61 o 
   3  -7   5      481.44      459.44      6.97 o 
   4  -7   5       20.82       22.56      1.41 o 
   5  -7   5      254.85      240.23      4.49 o 
   6  -7   5      125.98      125.71      2.85 o 
   7  -7   5       10.46       16.42      1.98 o 
   8  -7   5      264.10      291.91      7.99 o 
   9  -7   5        3.58        4.20      1.36 o 
  10  -7   5       68.09       66.18      3.18 o 
 -13  -6   5       65.14       65.61      4.12 o 
 -12  -6   5      185.98      183.01      6.16 o 
 -11  -6   5      231.17      242.64      5.42 o 
 -10  -6   5      319.99      300.21      6.45 o 
  -9  -6   5      436.62      408.41      7.11 o 
  -8  -6   5      553.04      502.36      7.30 o 
  -7  -6   5      580.25      525.03      7.65 o 
  -6  -6   5       42.06       46.36      1.48 o 
  -5  -6   5       75.84       77.32      1.82 o 
  -4  -6   5      379.18      366.55      4.26 o 
  -3  -6   5      220.39      231.04      3.21 o 
  -2  -6   5      126.72      102.71      2.13 o 
  -1  -6   5       32.01       34.26      1.90 o 
   0  -6   5     1083.68     1124.38     14.00 o 
   1  -6   5      221.41      206.42      3.38 o 
   2  -6   5      150.85      141.22      2.48 o 
   3  -6   5      173.96      157.57      3.23 o 
   4  -6   5      676.21      620.78      9.88 o 
   5  -6   5      211.21      204.27      4.05 o 
   6  -6   5      424.63      392.10     10.14 o 
   7  -6   5      303.67      304.01      8.44 o 
   8  -6   5      134.82      125.25      7.12 o 
   9  -6   5      197.94      202.69      6.82 o 
  10  -6   5       98.82      113.71      5.44 o 
  11  -6   5      618.95      664.86     15.58 o 
  12  -6   5      121.56      133.70      4.54 o 
 -15  -5   5       57.09       65.50      3.33 o 
 -14  -5   5       47.84       53.10      2.42 o 
 -13  -5   5       15.15       17.87      1.81 o 
 -12  -5   5      122.97      137.98      4.60 o 
 -11  -5   5      507.89      462.44      8.91 o 
 -10  -5   5     1943.83     1862.42     26.36 o 
  -9  -5   5        6.03        5.19      1.19 o 
  -8  -5   5     1234.67     1127.04     12.68 o 
  -7  -5   5      145.57      151.28      3.05 o 
  -6  -5   5      163.29      168.47      3.45 o 
  -5  -5   5      423.64      419.54      5.27 o 
  -4  -5   5      938.45      924.51     10.44 o 
  -3  -5   5       68.26       76.36      1.86 o 
  -2  -5   5      900.45      925.98      9.88 o 
  -1  -5   5      230.84      240.08      3.41 o 
   0  -5   5       91.69       80.54      2.09 o 
   1  -5   5      398.94      401.18      7.62 o 
   2  -5   5      371.45      395.07      8.67 o 
   3  -5   5       38.23       42.18      2.64 o 
   4  -5   5      914.88      917.36     39.62 o 
   5  -5   5      994.17      985.79     25.02 o 
   6  -5   5       96.90       91.43      5.46 o 
   7  -5   5      573.19      593.43     16.91 o 
   8  -5   5       27.14       33.60      3.69 o 
   9  -5   5      831.31      858.20     23.13 o 
  10  -5   5      165.53      165.99      6.48 o 
  11  -5   5      200.19      195.54      8.63 o 
  12  -5   5      126.60      120.03      3.98 o 
  13  -5   5      159.46      158.06      6.96 o 
 -16  -4   5       88.82      100.04      4.70 o 
 -15  -4   5      205.51      210.38      5.50 o 
 -14  -4   5       29.71       31.05      2.75 o 
 -13  -4   5       60.32       61.44      3.97 o 
 -12  -4   5      243.02      223.22      5.56 o 
 -11  -4   5       68.85       81.86      2.62 o 
 -10  -4   5      295.11      312.81      5.79 o 
  -9  -4   5     1792.33     1736.99     24.82 o 
  -8  -4   5      107.03      112.34      3.55 o 
  -7  -4   5      346.47      327.20      5.42 o 
  -6  -4   5        8.39        9.45      0.86 o 
  -5  -4   5      562.72      537.04      6.59 o 
  -4  -4   5      477.94      459.48      5.24 o 
  -3  -4   5      157.74      165.15      2.93 o 
  -2  -4   5      825.17      771.58     10.90 o 
  -1  -4   5     1081.90     1127.22     13.92 o 
   0  -4   5      419.91      422.93      6.57 o 
   1  -4   5      213.46      239.78      5.01 o 
   2  -4   5      834.05      852.85     16.20 o 
   3  -4   5      206.46      223.22      7.14 o 
   4  -4   5      602.08      617.12     17.36 o 
   5  -4   5      480.89      492.83     14.79 o 
   6  -4   5      216.08      198.26     11.21 o 
   7  -4   5      260.74      226.74      9.23 o 
   8  -4   5      702.19      717.08     21.14 o 
   9  -4   5      128.70      140.66      3.78 o 
  10  -4   5      152.06      142.68      3.87 o 
  11  -4   5      232.73      236.05      5.75 o 
  12  -4   5       63.17       66.69      3.02 o 
  13  -4   5      299.97      277.24      6.48 o 
  14  -4   5       59.08       66.80      3.19 o 
 -16  -3   5      485.34      502.23     13.34 o 
 -15  -3   5        5.64        9.70      2.74 o 
 -14  -3   5       52.61       42.00      4.16 o 
 -13  -3   5       89.19       98.88      3.52 o 
 -12  -3   5      324.90      298.57      6.16 o 
 -11  -3   5      967.91      931.52     13.54 o 
 -10  -3   5      404.88      425.85      7.79 o 
  -9  -3   5      477.37      467.08      9.46 o 
  -8  -3   5      224.87      245.54      4.29 o 
  -7  -3   5       37.82       29.27      1.19 o 
  -6  -3   5      529.11      507.54      7.96 o 
  -5  -3   5      461.76      418.43      5.99 o 
  -4  -3   5      517.56      503.22      7.69 o 
  -3  -3   5      247.81      255.39      4.36 o 
  -2  -3   5      905.82      935.09     12.48 o 
  -1  -3   5      907.85      840.80     14.61 o 
   0  -3   5      131.77      161.56      5.91 o 
   1  -3   5     1381.95     1389.14     34.12 o 
   2  -3   5     3478.13     3652.36     74.95 o 
   3  -3   5      631.45      685.92     12.80 o 
   4  -3   5      570.25      617.30     18.13 o 
   5  -3   5     1352.20     1411.42     32.06 o 
   6  -3   5      127.99      143.37      5.02 o 
   7  -3   5      618.14      611.99     21.58 o 
   8  -3   5        8.08       12.39      1.83 o 
   9  -3   5      850.61      859.59     14.00 o 
  10  -3   5      211.70      209.96      4.32 o 
  11  -3   5      193.56      166.33      4.46 o 
  12  -3   5      480.11      432.39      8.37 o 
  13  -3   5      349.98      347.40      7.83 o 
  14  -3   5      139.92      143.48      5.40 o 
  15  -3   5      213.12      201.13      6.91 o 
 -17  -2   5       25.17       26.38      3.50 o 
 -16  -2   5       27.03       26.13      3.33 o 
 -15  -2   5      197.46      213.62      4.96 o 
 -14  -2   5       92.71       87.83      3.80 o 
 -13  -2   5     1254.66     1186.36     18.37 o 
 -12  -2   5       76.94       74.32      2.75 o 
 -11  -2   5     1251.29     1267.90     18.65 o 
 -10  -2   5      153.73      163.66      3.35 o 
  -9  -2   5     2033.35     2058.63     28.60 o 
  -8  -2   5     1181.16     1223.12     27.08 o 
  -7  -2   5     3822.81     3926.74     58.58 o 
  -6  -2   5     1175.70     1157.11     19.07 o 
  -5  -2   5      470.21      429.78      7.03 o 
  -4  -2   5     4062.28     3990.90     76.96 o 
  -3  -2   5     3630.64     3551.13     72.68 o 
  -2  -2   5        9.52       17.28      1.43 o 
  -1  -2   5     1177.27     1275.70     35.86 o 
   0  -2   5      479.81      479.64      9.57 o 
   1  -2   5      205.06      252.72      5.66 o 
   2  -2   5     2184.37     2380.06     56.94 o 
   3  -2   5      270.45      265.06      5.82 o 
   4  -2   5      929.70     1029.63     16.86 o 
   5  -2   5     2828.95     2946.83     46.20 o 
   6  -2   5      290.00      322.81      6.13 o 
   7  -2   5       31.03       25.90      1.67 o 
   8  -2   5      563.60      559.70     10.68 o 
   9  -2   5     1372.12     1395.91     24.05 o 
  10  -2   5     1457.87     1473.69     21.33 o 
  11  -2   5      405.28      404.81      6.77 o 
  12  -2   5      267.26      252.89      4.80 o 
  13  -2   5     1808.54     1732.08     23.45 o 
  14  -2   5      443.67      437.34      7.65 o 
  15  -2   5      236.89      229.18      4.98 o 
  16  -2   5       36.19       39.51      1.99 o 
 -17  -1   5       47.83       45.57      5.69 o 
 -16  -1   5      106.08      105.93      3.98 o 
 -15  -1   5      737.95      747.24     14.79 o 
 -14  -1   5      579.60      542.84      9.55 o 
 -13  -1   5       10.87        9.23      1.75 o 
 -12  -1   5     2294.12     2215.70     34.49 o 
 -11  -1   5      718.59      698.75     11.35 o 
 -10  -1   5      233.11      218.01      4.07 o 
  -9  -1   5      380.09      380.14      8.86 o 
  -8  -1   5      149.11      167.35      4.46 o 
  -7  -1   5     1379.04     1415.20     27.06 o 
  -6  -1   5      443.76      371.18      8.50 o 
  -5  -1   5     2929.07     2775.49     76.42 o 
  -4  -1   5     2311.24     2434.28     47.22 o 
  -3  -1   5     2919.83     2792.66     52.83 o 
  -2  -1   5     3574.44     3788.47     81.38 o 
  -1  -1   5      373.92      332.09      6.77 o 
   0  -1   5     1016.84     1100.33     20.71 o 
   1  -1   5     3103.01     3112.29     55.77 o 
   2  -1   5     3729.68     3733.27     83.88 o 
   3  -1   5     2860.83     2935.73     54.70 o 
   4  -1   5     1813.69     1902.03     32.25 o 
   5  -1   5      306.08      277.42      5.83 o 
   6  -1   5     1657.99     1667.06     30.28 o 
   7  -1   5      109.05       98.28      2.64 o 
   8  -1   5       54.79       54.75      3.01 o 
   9  -1   5      374.06      359.99      5.80 o 
  10  -1   5       85.01       70.50      2.41 o 
  11  -1   5      896.02      875.33     11.83 o 
  12  -1   5     2081.23     1936.56     26.26 o 
  13  -1   5      368.74      352.79      7.05 o 
  14  -1   5      205.47      204.34      4.99 o 
  15  -1   5      458.24      476.82      9.77 o 
  16  -1   5      152.25      153.19      4.02 o 
  17  -1   5       73.59       76.18      5.25 o 
 -18   0   5        3.85       11.82      2.63 o 
 -17   0   5        0.44       -0.61      1.82 o 
 -16   0   5        1.32        0.15      1.72 o 
 -15   0   5       87.82       79.16      3.67 o 
 -14   0   5      252.42      237.64      4.83 o 
 -13   0   5      986.01      905.52     20.18 o 
 -12   0   5      161.52      150.30      7.41 o 
 -11   0   5       38.45       32.12      2.70 o 
 -10   0   5       43.93       43.63      2.86 o 
  -9   0   5      245.36      200.33      4.51 o 
  -8   0   5      164.68      163.02      3.80 o 
  -7   0   5      259.28      289.60      8.70 o 
  -6   0   5     5003.08     4757.15    282.05 o 
  -5   0   5      380.73      386.91     11.48 o 
  -4   0   5      288.15      239.43      6.42 o 
  -3   0   5      648.90      679.44     12.22 o 
  -2   0   5       14.41       17.77      0.95 o 
  -1   0   5       37.66       41.52      2.44 o 
   0   0   5       17.59       38.44      4.62 o 
   1   0   5    12628.50    12300.59    238.73 o 
   2   0   5      107.55      106.11      3.21 o 
   3   0   5      996.26     1003.86     22.50 o 
   4   0   5       20.67       36.15      2.85 o 
   5   0   5     1043.32     1076.95     18.98 o 
   6   0   5      559.73      577.30     10.90 o 
   7   0   5       38.09       72.56      2.29 o 
   8   0   5      535.39      482.10      7.10 o 
   9   0   5       73.14       69.77      2.79 o 
  10   0   5      237.02      280.44      4.95 o 
  11   0   5      959.81      972.50     14.18 o 
  12   0   5       91.77      115.16      4.38 o 
  13   0   5       94.04      106.13      2.59 o 
  14   0   5     1514.15     1575.72     24.62 o 
  15   0   5      128.43      128.70      5.93 o 
  16   0   5       46.57       56.05      4.23 o 
  17   0   5       35.31       34.15      3.72 o 
 -17   1   5       48.24       41.81      4.60 o 
 -16   1   5      104.32      102.03      3.58 o 
 -15   1   5      735.43      738.47     13.08 o 
 -14   1   5      577.21      542.34     10.20 o 
 -13   1   5       10.13        9.92      1.88 o 
 -12   1   5     2290.19     2132.88     45.53 o 
 -11   1   5      716.40      670.16     16.32 o 
 -10   1   5      227.41      216.37      6.07 o 
  -9   1   5      386.13      369.62      8.80 o 
  -8   1   5      148.38      160.44      8.54 o 
  -7   1   5     1371.12     1382.96     66.11 o 
  -6   1   5      445.11      382.87     11.87 o 
  -5   1   5     2921.56     2879.92     83.97 o 
  -4   1   5     2311.78     2442.11     54.82 o 
  -3   1   5     2917.99     2791.83     60.35 o 
  -2   1   5     3592.69     3877.96     77.80 o 
  -1   1   5      370.01      333.74      6.59 o 
   0   1   5     1013.94     1158.27     20.47 o 
   1   1   5     3083.65     3191.64     69.91 o 
   2   1   5     3710.52     3729.75     68.84 o 
   3   1   5     2858.53     2973.15     65.90 o 
   4   1   5     1818.51     1874.40     37.55 o 
   5   1   5      309.13      281.09      9.07 o 
   6   1   5     1669.07     1699.88     27.48 o 
   7   1   5      106.54       95.66      2.71 o 
   8   1   5       54.43       55.49      2.28 o 
   9   1   5      368.11      358.16      5.76 o 
  10   1   5       85.25       75.30      2.67 o 
  11   1   5      897.86      882.73     12.58 o 
  12   1   5     2094.34     1988.43     28.43 o 
  13   1   5      363.77      339.56      8.24 o 
  14   1   5      206.12      193.14      4.76 o 
  15   1   5      458.65      469.57     14.04 o 
  16   1   5      153.24      156.41      7.04 o 
 -17   2   5       24.80       22.77      3.50 o 
 -16   2   5       26.82       27.14      2.08 o 
 -15   2   5      196.68      222.94      6.71 o 
 -14   2   5       92.52       86.20      5.62 o 
 -13   2   5     1260.84     1158.90     21.46 o 
 -12   2   5       75.82       72.37      3.95 o 
 -11   2   5     1227.47     1248.75     39.44 o 
 -10   2   5      154.21      162.67      7.78 o 
  -9   2   5     2027.01     2069.79     77.49 o 
  -8   2   5     1174.43     1243.83     29.41 o 
  -7   2   5     3834.89     3837.99     86.17 o 
  -6   2   5     1170.27     1160.02     32.06 o 
  -5   2   5      462.47      419.35     13.19 o 
  -4   2   5     4065.61     4302.90    106.37 o 
  -3   2   5     3637.86     3685.36    152.66 o 
  -2   2   5        8.88       20.55      5.36 o 
  -1   2   5     1181.45     1251.64     27.91 o 
   0   2   5      480.79      472.48     11.44 o 
   1   2   5      203.22      245.63      6.73 o 
   2   2   5     2193.41     2434.98     56.22 o 
   3   2   5      263.87      268.29      7.00 o 
   4   2   5      932.36      998.02     34.95 o 
   5   2   5     2835.72     2756.91     68.94 o 
   6   2   5      287.74      317.61     12.04 o 
   7   2   5       32.11       26.00      3.24 o 
   8   2   5      565.17      551.15     10.79 o 
   9   2   5     1378.03     1361.84     22.72 o 
  10   2   5     1456.52     1457.48     22.84 o 
  11   2   5      405.27      416.12      6.81 o 
  12   2   5      261.72      245.29      5.45 o 
  13   2   5     1807.46     1741.71     31.00 o 
  14   2   5      450.71      439.77     12.15 o 
  15   2   5      239.11      224.37     11.16 o 
  16   2   5       36.88       38.53      8.10 o 
 -16   3   5      482.03      520.75     17.73 o 
 -15   3   5        6.00        6.18      1.82 o 
 -14   3   5       52.55       45.75      4.82 o 
 -13   3   5       89.31       76.82      8.29 o 
 -12   3   5      320.62      291.81     14.16 o 
 -11   3   5      958.63      941.91     40.50 o 
  -9   3   5      475.61      438.45     25.17 o 
  -8   3   5      222.85      221.52     15.10 o 
  -7   3   5       36.40       26.79      3.56 o 
  -6   3   5      526.76      545.00     18.11 o 
  -5   3   5      460.19      425.35     14.94 o 
  -4   3   5      514.09      498.21     23.86 o 
  -3   3   5      245.21      248.67     13.79 o 
  -2   3   5      910.69      823.27     65.01 o 
  -1   3   5      906.03      907.53     30.93 o 
   0   3   5      128.79      150.61      7.17 o 
   1   3   5     1380.44     1472.88     38.07 o 
   2   3   5     3492.30     3497.56    164.78 o 
   3   3   5      628.38      664.13     38.09 o 
   4   3   5      567.77      600.15     16.64 o 
   5   3   5     1347.12     1355.14     42.17 o 
   6   3   5      127.16      130.82      6.89 o 
   7   3   5      618.23      585.77     18.25 o 
   8   3   5        8.83       14.23      2.94 o 
   9   3   5      849.54      843.16     26.68 o 
  10   3   5      209.92      218.19      6.78 o 
  11   3   5      195.59      165.60     13.05 o 
  12   3   5      483.36      432.16     16.81 o 
  13   3   5      349.62      364.67      8.33 o 
  14   3   5      140.91      139.51      5.61 o 
 -16   4   5       88.87      100.47      4.82 o 
 -15   4   5      206.76      239.47     10.07 o 
 -14   4   5       30.15       29.89      3.50 o 
 -13   4   5       61.37       50.13      8.10 o 
 -12   4   5      243.10      193.72     11.34 o 
  -4   4   5      477.31      453.99     23.42 o 
  -3   4   5      158.48      158.70     10.94 o 
  -2   4   5      820.07      716.88     34.59 o 
  -1   4   5     1088.68     1092.07     49.03 o 
   0   4   5      418.20      408.68     21.23 o 
   1   4   5      210.25      238.16     14.01 o 
   3   4   5      202.24      212.11     12.91 o 
   4   4   5      602.97      593.43     28.89 o 
   7   4   5      257.24      242.54     11.82 o 
   8   4   5      705.23      678.36     26.92 o 
   9   4   5      125.34      145.57      9.19 o 
  10   4   5      150.27      143.56      8.25 o 
  11   4   5      237.63      243.80      7.11 o 
  12   4   5       61.22       59.80      3.94 o 
  13   4   5      303.77      286.94     12.15 o 
 -15   5   5       59.27       61.29      4.16 o 
 -14   5   5       46.17       58.66      5.03 o 
 -13   5   5       15.11        8.97      5.69 o 
 -12   5   5      124.46      125.65     10.94 o 
   7   5   5      579.26      518.78     23.86 o 
  10   5   5      165.52      165.45      7.03 o 
  11   5   5      199.62      190.05     11.38 o 
  12   5   5      127.38      117.46     10.29 o 
  13   5   5      160.72      163.52      7.00 o 
 -13   6   5       67.84       67.86      7.66 o 
 -12   6   5      187.53      168.55     11.82 o 
   3   6   5      174.72      158.48     10.51 o 
   4   6   5      670.22      568.04     25.61 o 
   5   6   5      212.34      191.75     12.04 o 
   6   6   5      428.57      421.16     18.83 o 
   7   6   5      307.07      302.95     15.32 o 
   8   6   5      131.98      128.49      9.63 o 
  11   6   5      623.83      689.08     24.30 o 
  12   6   5      122.01      132.65      6.57 o 
 -11   7   5       98.79      101.13      8.32 o 
  -8   7   5      342.89      325.72     15.54 o 
   0   7   5      130.39      117.98      9.85 o 
   1   7   5      243.87      217.36     12.91 o 
   2   7   5      189.99      158.92     10.73 o 
   3   7   5      482.25      453.11     20.58 o 
   4   7   5       21.40       19.04      4.38 o 
   5   7   5      252.85      248.45     13.13 o 
   6   7   5      128.26      137.90      9.85 o 
   7   7   5       11.57       17.29      3.94 o 
   8   7   5      266.27      328.13     14.45 o 
   9   7   5        3.81        7.66      3.28 o 
  10   7   5       67.59       57.57      4.82 o 
  -8   8   5        0.86       -2.41      2.41 o 
  -7   8   5       88.81      102.22      7.00 o 
  -6   8   5        7.95        3.94      2.85 o 
   0   8   5       70.20       68.51      6.79 o 
   1   8   5      207.84      214.30     11.60 o 
   2   8   5       81.92       79.02      7.22 o 
   3   8   5       49.96       48.16      5.47 o 
   4   8   5      264.86      267.05     12.70 o 
   5   8   5        6.66        5.91      2.85 o 
   6   8   5       46.14       56.48      5.47 o 
   7   8   5       95.03       97.63      6.35 o 
   8   8   5       66.27       74.64      5.47 o 
  -3   9   5       16.74       11.38      2.85 o 
   0   9   5      111.19      122.58      7.22 o 
   1   9   5       14.30       12.70      2.85 o 
   2   9   5      189.44      196.35      8.97 o 
  -2  -9   6       28.09       28.89      3.72 o 
  -1  -9   6      364.62      374.09     16.64 o 
   0  -9   6       43.71       36.56      4.38 o 
   1  -9   6       82.87       74.86      6.13 o 
  -8  -8   6       89.16       85.28      9.19 o 
  -7  -8   6      112.93      111.94      4.29 o 
  -6  -8   6      124.58      141.92      4.36 o 
  -5  -8   6       20.08       24.39      1.77 o 
  -4  -8   6       25.83       26.18      1.74 o 
  -3  -8   6       40.72       44.39      2.35 o 
  -2  -8   6       40.74       45.73      2.59 o 
  -1  -8   6     1271.22     1302.01     20.76 o 
   0  -8   6       48.23       56.41      2.23 o 
   1  -8   6      229.49      229.40      4.92 o 
   2  -8   6      309.74      300.86      7.07 o 
   3  -8   6      180.91      169.28      5.98 o 
   4  -8   6       31.62       27.94      1.76 o 
   5  -8   6       58.56       55.18      3.37 o 
   6  -8   6      223.85      223.06     11.38 o 
   7  -8   6       66.72       67.86      5.91 o 
 -11  -7   6      124.97      126.18      7.22 o 
 -10  -7   6       72.36       66.23      4.05 o 
  -9  -7   6        5.80        2.55      1.69 o 
  -8  -7   6      181.31      162.08      4.23 o 
  -7  -7   6       61.27       61.05      2.65 o 
  -6  -7   6       19.03       19.73      1.61 o 
  -5  -7   6       63.16       60.44      2.05 o 
  -4  -7   6       24.26       26.19      1.77 o 
  -3  -7   6      119.97      115.99      2.94 o 
  -2  -7   6      195.77      184.71      3.67 o 
  -1  -7   6      288.55      284.13      5.11 o 
   0  -7   6       95.67      113.05      2.95 o 
   1  -7   6        9.03        7.47      1.08 o 
   2  -7   6      170.26      153.72      3.09 o 
   3  -7   6       88.34       86.73      2.59 o 
   4  -7   6        5.75        5.45      0.95 o 
   5  -7   6      189.01      185.72      3.89 o 
   6  -7   6       76.59       77.20      3.69 o 
   7  -7   6      189.63      183.24      5.72 o 
   8  -7   6       16.73       21.50      2.02 o 
   9  -7   6      162.32      173.40      5.25 o 
  10  -7   6      121.11      143.38      5.91 o 
 -13  -6   6        1.74       -3.48      3.48 o 
 -12  -6   6       60.80       65.73      4.89 o 
 -11  -6   6      188.66      193.31      6.46 o 
 -10  -6   6       47.14       66.02      3.35 o 
  -9  -6   6       60.79       59.35      2.93 o 
  -8  -6   6      259.90      241.07      4.96 o 
  -7  -6   6       58.34       63.95      2.09 o 
  -6  -6   6      459.31      448.20      5.88 o 
  -5  -6   6      803.65      765.88      7.85 o 
  -4  -6   6      594.11      570.88      6.46 o 
  -3  -6   6      234.10      230.69      3.77 o 
  -2  -6   6      116.67      101.65      2.03 o 
  -1  -6   6     1772.09     1685.46     18.68 o 
   0  -6   6      913.31      901.29     11.15 o 
   1  -6   6      155.02      150.09      2.60 o 
   2  -6   6      313.20      299.11      4.15 o 
   3  -6   6      603.61      580.36      8.14 o 
   4  -6   6      279.09      256.00      4.66 o 
   5  -6   6        9.67        9.98      1.86 o 
   6  -6   6      155.06      173.67      6.66 o 
   7  -6   6      175.75      185.48     10.87 o 
   8  -6   6       98.36      103.04      4.74 o 
   9  -6   6      114.56      106.96      5.01 o 
  10  -6   6        3.03        4.77      1.80 o 
  11  -6   6       11.36       12.91      1.96 o 
  12  -6   6       79.34       93.91      5.47 o 
 -15  -5   6       33.75       31.96      2.41 o 
 -14  -5   6      267.59      280.57      6.40 o 
 -13  -5   6      171.24      161.46      6.24 o 
 -12  -5   6       44.81       53.75      2.74 o 
 -11  -5   6      312.28      332.25      7.55 o 
 -10  -5   6      312.54      323.74      5.72 o 
  -9  -5   6      329.44      315.77      4.82 o 
  -8  -5   6      248.36      242.49      3.83 o 
  -7  -5   6      509.43      499.64      6.11 o 
  -6  -5   6      962.88      952.09     11.45 o 
  -5  -5   6      186.74      168.90      2.55 o 
  -4  -5   6      153.82      149.65      2.64 o 
  -3  -5   6       63.80       72.31      1.61 o 
  -2  -5   6      300.38      272.56      3.83 o 
  -1  -5   6      190.47      208.90      4.18 o 
   0  -5   6      325.98      326.40      5.74 o 
   1  -5   6      462.81      452.75      9.85 o 
   2  -5   6      150.81      155.47      3.93 o 
   3  -5   6      674.46      705.34     17.62 o 
   4  -5   6       11.36       16.68      4.82 o 
   5  -5   6      132.14      131.66      8.61 o 
   6  -5   6      626.21      583.30     16.93 o 
   7  -5   6      223.67      216.22      6.99 o 
   8  -5   6      414.07      391.86     11.83 o 
   9  -5   6      432.20      436.88     15.16 o 
  10  -5   6      598.07      600.68     16.93 o 
  11  -5   6      161.33      205.26      8.82 o 
  12  -5   6      231.37      243.93     17.18 o 
  13  -5   6       20.48       13.13      3.50 o 
 -16  -4   6      324.42      341.26     13.35 o 
 -15  -4   6      267.78      271.48      6.48 o 
 -14  -4   6      183.67      170.70      4.71 o 
 -13  -4   6       25.55       25.51      2.26 o 
 -12  -4   6      517.49      481.41      9.28 o 
 -11  -4   6      270.23      280.39      5.17 o 
 -10  -4   6      345.08      298.48      4.75 o 
  -9  -4   6      571.82      545.39      8.38 o 
  -8  -4   6     2099.79     2009.58     26.24 o 
  -7  -4   6      406.72      409.64      6.17 o 
  -6  -4   6      212.82      228.55      3.98 o 
  -5  -4   6      171.25      193.97      3.12 o 
  -4  -4   6      183.76      185.02      2.64 o 
  -3  -4   6      415.72      426.55      5.73 o 
  -2  -4   6      216.99      234.55      3.44 o 
  -1  -4   6      271.25      270.48      4.91 o 
   0  -4   6      777.45      733.17     20.82 o 
   1  -4   6      378.81      349.21     10.56 o 
   2  -4   6      233.93      249.99      5.79 o 
   3  -4   6      317.98      344.80      9.77 o 
   4  -4   6      614.99      570.79     49.80 o 
   5  -4   6     1785.14     1822.89     64.24 o 
   6  -4   6       15.59       16.58      4.17 o 
   7  -4   6     2155.60     2052.38     62.65 o 
   8  -4   6      130.35      116.85      6.28 o 
   9  -4   6      395.77      409.97     10.86 o 
  10  -4   6       11.78       11.26      1.50 o 
  11  -4   6       36.97       42.05      2.20 o 
  12  -4   6      319.64      306.20      6.33 o 
  13  -4   6       35.65       33.58      2.25 o 
  14  -4   6       68.29       59.04      2.52 o 
 -16  -3   6      146.72      142.84      5.34 o 
 -15  -3   6      217.51      237.50     14.88 o 
 -14  -3   6      168.80      183.68      6.66 o 
 -13  -3   6       31.72       31.61      2.31 o 
 -12  -3   6      577.39      553.07      8.65 o 
 -11  -3   6       81.54       76.34      2.51 o 
 -10  -3   6      207.36      199.14      4.52 o 
  -9  -3   6      847.55      822.36     17.09 o 
  -8  -3   6      448.80      459.35      7.96 o 
  -7  -3   6      323.19      305.40      4.41 o 
  -6  -3   6      189.55      220.03      4.21 o 
  -5  -3   6     1273.57     1243.30     15.72 o 
  -4  -3   6      853.58      777.45     10.30 o 
  -3  -3   6      835.78      863.75     11.97 o 
  -2  -3   6      217.70      229.79      4.05 o 
  -1  -3   6       83.89       65.50      2.06 o 
   0  -3   6     1751.21     1706.35     34.37 o 
   1  -3   6     5950.38     5800.04    121.16 o 
   2  -3   6      518.91      608.40     12.64 o 
   3  -3   6      826.34      961.12     17.65 o 
   4  -3   6     1452.82     1519.12     27.99 o 
   5  -3   6      865.77      921.84     27.66 o 
   6  -3   6      764.25      765.87     28.88 o 
   7  -3   6      340.90      352.17     11.97 o 
   8  -3   6      292.93      290.39      7.24 o 
   9  -3   6      431.42      430.43      7.88 o 
  10  -3   6       53.45       62.69      2.59 o 
  11  -3   6      221.77      224.07      5.50 o 
  12  -3   6      100.41      101.90      3.32 o 
  13  -3   6       42.70       43.07      2.26 o 
  14  -3   6      351.33      343.05      6.57 o 
  15  -3   6       26.85       28.40      1.70 o 
 -17  -2   6      157.60      177.92      6.99 o 
 -16  -2   6      463.53      504.23     13.60 o 
 -15  -2   6      137.51      125.56      5.13 o 
 -14  -2   6      370.24      352.06      9.40 o 
 -13  -2   6      489.93      477.52      8.79 o 
 -12  -2   6      874.08      840.51     12.07 o 
 -11  -2   6      107.16      107.99      3.45 o 
 -10  -2   6      436.22      433.19      7.21 o 
  -9  -2   6     2224.75     2161.94     32.83 o 
  -8  -2   6      840.14      894.94     14.25 o 
  -7  -2   6     1976.90     2061.56     31.28 o 
  -6  -2   6        2.09        1.58      0.88 o 
  -5  -2   6      946.48      954.47     15.90 o 
  -4  -2   6      111.28      100.95      2.86 o 
  -3  -2   6      263.04      283.08      5.98 o 
  -2  -2   6      800.94      911.72     19.86 o 
  -1  -2   6      659.48      682.71     15.14 o 
   0  -2   6     5712.23     5757.22    103.07 o 
   1  -2   6     2245.61     2437.25     65.56 o 
   2  -2   6     5906.58     6336.53    110.99 o 
   3  -2   6     2131.94     2497.52     43.69 o 
   4  -2   6     1263.74     1227.35     24.36 o 
   5  -2   6     2438.85     2587.90     43.19 o 
   6  -2   6      459.95      467.12      8.84 o 
   7  -2   6      292.10      318.11      6.94 o 
   8  -2   6      226.06      216.83      5.44 o 
   9  -2   6      509.67      550.66     10.16 o 
  10  -2   6      401.24      417.04      6.89 o 
  11  -2   6      526.83      492.06      7.78 o 
  12  -2   6      555.38      534.52      9.06 o 
  13  -2   6      234.71      230.68      4.76 o 
  14  -2   6      297.22      303.18      6.19 o 
  15  -2   6      221.93      251.48      5.99 o 
  16  -2   6      365.59      434.73     17.73 o 
 -17  -1   6       79.02       76.27      4.79 o 
 -16  -1   6       57.17       57.81      3.19 o 
 -15  -1   6      194.28      184.25      5.35 o 
 -14  -1   6        2.16        2.04      1.42 o 
 -13  -1   6        1.70        1.88      1.29 o 
 -12  -1   6      177.11      163.28      4.40 o 
 -11  -1   6      668.76      668.66     11.41 o 
 -10  -1   6        0.74        2.07      1.22 o 
  -9  -1   6     2941.77     2852.23     40.17 o 
  -8  -1   6      239.48      244.42      5.18 o 
  -7  -1   6     1823.20     1754.13     42.65 o 
  -6  -1   6     1172.98     1169.35     28.84 o 
  -5  -1   6     1540.38     1625.01     45.65 o 
  -4  -1   6     2268.45     2195.27     61.99 o 
  -3  -1   6     1738.10     1766.21     42.61 o 
  -2  -1   6     1582.47     1608.04     34.86 o 
  -1  -1   6      909.04      962.88     17.86 o 
   0  -1   6     3321.93     3364.35     59.59 o 
   1  -1   6     4374.75     4586.85     80.48 o 
   2  -1   6     1581.13     1674.79     32.43 o 
   3  -1   6      659.79      714.98     13.38 o 
   4  -1   6     3094.98     3213.32     64.55 o 
   5  -1   6     1379.05     1540.08     27.68 o 
   6  -1   6      970.48     1018.50     15.21 o 
   7  -1   6      837.80      833.20     13.05 o 
   8  -1   6      948.22      954.89     14.13 o 
   9  -1   6       77.50       68.47      2.03 o 
  10  -1   6      104.00      112.85      2.74 o 
  11  -1   6     1199.03     1129.30     15.16 o 
  12  -1   6       66.92       74.46      2.73 o 
  13  -1   6      260.67      263.80      7.18 o 
  14  -1   6      483.22      506.04     11.66 o 
  15  -1   6      106.85      100.87      3.28 o 
  16  -1   6      619.55      614.95     11.56 o 
 -18   0   6       82.81       89.75      5.47 o 
 -17   0   6       18.11       23.66      4.71 o 
 -16   0   6      232.41      221.07      5.41 o 
 -15   0   6       69.99       61.63      3.25 o 
 -14   0   6       70.82       70.80      2.65 o 
 -13   0   6        0.11       -0.97      1.04 o 
 -12   0   6     1164.45     1114.60     27.55 o 
 -11   0   6      991.23      959.70     25.72 o 
 -10   0   6      704.42      667.70     18.87 o 
  -9   0   6       14.25       14.26      2.34 o 
  -8   0   6     2101.95     2181.78     62.18 o 
  -7   0   6     4166.41     4057.84    108.17 o 
  -6   0   6     1006.90     1107.25     40.37 o 
  -5   0   6      118.46      124.47     10.29 o 
  -4   0   6      435.64      449.38     11.27 o 
  -3   0   6        3.71       12.71      1.03 o 
  -2   0   6       28.50       29.87      2.15 o 
  -1   0   6     2134.38     2114.81     47.46 o 
   0   0   6     5676.28     5577.30    110.54 o 
   1   0   6     2908.63     2982.67     63.52 o 
   2   0   6       25.56       23.52      1.49 o 
   3   0   6        4.72        6.39      1.23 o 
   4   0   6      412.89      394.08      7.73 o 
   5   0   6      829.09      813.52     14.86 o 
   6   0   6     3575.88     3529.72     50.55 o 
   7   0   6     1249.75     1226.78     17.56 o 
   8   0   6       48.76       57.16      3.10 o 
   9   0   6      951.67      924.52     13.76 o 
  10   0   6       40.18       43.81      3.25 o 
  11   0   6        0.58        1.26      1.69 o 
  12   0   6     1402.54     1333.14     16.44 o 
  13   0   6        3.11        2.82      1.62 o 
  14   0   6      421.75      383.52      7.16 o 
  15   0   6        5.15        4.63      1.45 o 
  16   0   6      230.79      257.15      5.94 o 
  17   0   6        0.19       -0.44      1.75 o 
 -17   1   6       79.09       83.40      6.57 o 
 -16   1   6       58.86       65.23     13.24 o 
 -15   1   6      192.64      196.09      4.76 o 
 -14   1   6        2.37        3.41      1.32 o 
 -13   1   6        1.67        1.01      1.34 o 
 -12   1   6      175.33      162.97      8.57 o 
 -11   1   6      670.28      654.46     15.98 o 
 -10   1   6        0.81        2.45      2.24 o 
  -9   1   6     2931.76     2830.47     52.43 o 
  -8   1   6      239.46      222.03      9.05 o 
  -7   1   6     1825.97     1734.97     90.40 o 
  -6   1   6     1190.24     1211.67     36.19 o 
  -5   1   6     1531.13     1650.77     40.62 o 
  -4   1   6     2262.57     2310.38     51.24 o 
  -3   1   6     1733.23     1845.01     41.19 o 
  -2   1   6     1582.29     1615.93     28.78 o 
  -1   1   6      913.90      945.75     18.38 o 
   0   1   6     3324.71     3351.85     59.04 o 
   1   1   6     4388.61     4450.23    108.01 o 
   2   1   6     1586.58     1649.16     37.43 o 
   3   1   6      660.41      710.56     15.13 o 
   4   1   6     3085.58     3013.56     60.85 o 
   5   1   6     1378.95     1516.72     27.51 o 
   6   1   6      969.30     1012.39     16.85 o 
   7   1   6      839.00      831.21     14.18 o 
   8   1   6      953.54      948.50     12.14 o 
   9   1   6       77.16       72.24      2.35 o 
  10   1   6      105.91      114.24      2.75 o 
  11   1   6     1200.76     1146.38     15.77 o 
  12   1   6       68.31       70.62      3.63 o 
  13   1   6      261.33      264.05     12.09 o 
  14   1   6      482.72      479.19     10.05 o 
  15   1   6      108.70      117.74      5.22 o 
  16   1   6      616.95      610.66     17.53 o 
 -17   2   6      160.98      175.12      8.97 o 
 -16   2   6      464.55      508.89     13.51 o 
 -15   2   6      139.35      130.49      5.77 o 
 -14   2   6      368.54      361.36      8.56 o 
 -13   2   6      490.81      486.73      9.61 o 
 -12   2   6      873.73      838.56     16.89 o 
 -11   2   6      109.45      110.70      5.32 o 
 -10   2   6      433.56      454.65     19.70 o 
  -9   2   6     2231.57     2195.02     60.25 o 
  -8   2   6      840.20      879.37     26.55 o 
  -7   2   6     1980.59     2031.39     46.87 o 
  -6   2   6        2.28        3.22      1.77 o 
  -5   2   6      943.77      980.52     30.10 o 
  -4   2   6      107.06      107.68      5.26 o 
  -3   2   6      268.94      290.24     10.37 o 
  -2   2   6      792.19      922.83     28.09 o 
  -1   2   6      662.27      710.61     17.41 o 
   0   2   6     5721.99     5922.46    125.38 o 
   1   2   6     2227.78     2376.37     65.87 o 
   2   2   6     5923.26     6216.62    113.73 o 
   3   2   6     2110.56     2345.58     45.88 o 
   4   2   6     1259.78     1220.05     33.11 o 
   5   2   6     2445.45     2543.02     60.97 o 
   6   2   6      460.49      463.46     13.35 o 
   7   2   6      290.32      303.87      6.82 o 
   8   2   6      221.49      211.60      4.96 o 
   9   2   6      503.36      520.91      9.55 o 
  10   2   6      400.57      407.76      7.95 o 
  11   2   6      519.36      486.11      8.85 o 
  12   2   6      552.20      540.67     12.47 o 
  13   2   6      236.70      238.40      7.82 o 
  14   2   6      298.46      291.03     11.49 o 
  15   2   6      221.60      235.44      9.71 o 
 -16   3   6      150.41      149.72      6.57 o 
 -15   3   6      211.52      223.79      7.72 o 
 -14   3   6      171.30      174.62     14.88 o 
 -13   3   6       33.30       18.25      5.91 o 
 -12   3   6      584.27      529.24     21.72 o 
 -11   3   6       82.00       78.34      5.77 o 
 -10   3   6      207.07      197.88     11.38 o 
  -9   3   6      842.32      805.91     25.30 o 
  -8   3   6      455.13      461.00     24.95 o 
  -7   3   6      322.54      304.39     13.02 o 
  -6   3   6      194.55      220.89     13.02 o 
  -5   3   6     1271.94     1176.10     37.92 o 
  -4   3   6      851.36      762.85     35.24 o 
  -3   3   6      844.51      859.39     38.31 o 
  -2   3   6      216.24      220.87     12.91 o 
  -1   3   6       84.43       61.95      6.35 o 
   0   3   6     1760.80     1755.77     60.08 o 
   1   3   6     5953.38     6045.27    199.00 o 
   2   3   6      513.51      613.26     19.73 o 
   3   3   6      821.73     1011.52     27.71 o 
   4   3   6     1444.98     1509.59     38.44 o 
   5   3   6      864.64      907.59     29.09 o 
   6   3   6      766.85      805.98     36.34 o 
   7   3   6      340.68      345.58     27.25 o 
   8   3   6      287.22      288.16      9.20 o 
   9   3   6      430.76      430.37     14.30 o 
  10   3   6       51.62       58.23      3.48 o 
  11   3   6      222.87      225.18      6.61 o 
  12   3   6       97.87       93.10      3.47 o 
  13   3   6       43.53       51.05      3.62 o 
  14   3   6      348.17      319.59     14.45 o 
  15   3   6       28.15       27.14      9.19 o 
 -16   4   6      322.74      362.05     12.70 o 
 -15   4   6      268.79      300.33     11.82 o 
 -14   4   6      180.98      175.01     14.78 o 
 -13   4   6       26.85       15.76      6.57 o 
 -12   4   6      520.41      477.88     21.67 o 
 -11   4   6      268.48      303.83     16.64 o 
  -4   4   6      184.19      175.99     12.26 o 
  -3   4   6      417.52      419.19     22.11 o 
  -2   4   6      215.39      225.68     14.01 o 
  -1   4   6      265.81      236.41     15.10 o 
   0   4   6      779.68      747.53     33.93 o 
   1   4   6      378.61      350.01     18.61 o 
   2   4   6      231.89      236.85     14.45 o 
   3   4   6      321.99      350.67     18.39 o 
   4   4   6      618.38      618.60     28.68 o 
   8   4   6      125.42      117.55      8.97 o 
   9   4   6      398.75      430.57     10.65 o 
  10   4   6       12.69       14.82      2.16 o 
  11   4   6       37.10       31.45      2.70 o 
  12   4   6      317.28      309.36      9.38 o 
  13   4   6       35.04       33.18      2.28 o 
 -15   5   6       33.42       28.24      2.85 o 
 -14   5   6      262.84      274.81      9.52 o 
 -13   5   6      172.23      155.85     12.26 o 
 -12   5   6       44.55       39.62      7.44 o 
   7   5   6      221.82      195.26     12.04 o 
   8   5   6      415.13      385.91     18.17 o 
   9   5   6      430.77      401.67     18.83 o 
  10   5   6      595.68      568.57     16.46 o 
  11   5   6      158.50      196.57      9.85 o 
  12   5   6      231.04      235.97     10.07 o 
  13   5   6       19.35       14.88      1.75 o 
 -13   6   6        1.94       -4.60      4.60 o 
 -12   6   6       61.24       66.98      8.10 o 
 -11   6   6      187.29      179.71     12.48 o 
   2   6   6      312.86      280.62     15.32 o 
   3   6   6      610.83      582.04     24.95 o 
   4   6   6      281.73      256.11     14.01 o 
   5   6   6       10.46       12.04      3.72 o 
   6   6   6      157.71      161.55     10.73 o 
   7   6   6      173.72      164.17     10.73 o 
   8   6   6       99.40       95.44      8.32 o 
  10   6   6        3.35        2.19      2.41 o 
  11   6   6       11.29       12.70      2.63 o 
  12   6   6       78.83       84.93      4.82 o 
 -11   7   6      127.52      121.49      9.63 o 
   0   7   6       97.53      123.46      9.63 o 
   1   7   6        8.83        8.32      3.94 o 
   2   7   6      168.39      151.48     10.07 o 
   3   7   6       88.19       69.61      7.22 o 
   4   7   6        5.37        8.54      3.50 o 
   5   7   6      184.56      177.52     10.94 o 
   6   7   6       76.43       70.70      7.00 o 
   7   7   6      191.82      168.77     10.07 o 
   8   7   6       16.96       17.29      3.72 o 
   9   7   6      161.69      185.84      9.41 o 
  10   7   6      118.34      127.84      6.79 o 
  -8   8   6       89.12       89.97      6.13 o 
  -7   8   6      113.09      120.61      7.44 o 
  -6   8   6      123.33      130.68      8.32 o 
   0   8   6       48.71       57.35      6.13 o 
   1   8   6      230.76      253.70     12.48 o 
   2   8   6      309.84      310.61     14.45 o 
   3   8   6      181.62      176.65      9.85 o 
   4   8   6       30.80       26.71      4.38 o 
   5   8   6       57.20       52.97      5.47 o 
   6   8   6      218.98      217.58     10.73 o 
   7   8   6       67.53       88.65      5.69 o 
  -2   9   6       28.79       26.49      3.50 o 
  -1   9   6      370.91      358.55     14.88 o 
  -8  -8   7      208.19      227.43     12.70 o 
  -7  -8   7      106.83       98.27      7.63 o 
  -6  -8   7      101.68      103.12      4.05 o 
  -5  -8   7       79.56       81.28      3.30 o 
  -4  -8   7       64.29       63.80      2.74 o 
  -3  -8   7       60.91       56.58      2.80 o 
  -2  -8   7       20.77       23.51      1.91 o 
  -1  -8   7      139.40      133.12      4.08 o 
   0  -8   7      360.37      360.99      8.00 o 
   1  -8   7       57.24       50.85      2.48 o 
   2  -8   7       11.96       11.65      1.39 o 
   3  -8   7        5.05        6.00      1.18 o 
   4  -8   7      130.01      129.15      4.97 o 
   5  -8   7       91.39       97.85      7.22 o 
 -11  -7   7       13.79       16.85      5.47 o 
 -10  -7   7      303.08      317.29     11.75 o 
  -9  -7   7      276.44      276.34      7.90 o 
  -8  -7   7      103.27      106.38      3.25 o 
  -7  -7   7      300.83      318.20      6.57 o 
  -6  -7   7      228.01      228.24      5.09 o 
  -5  -7   7      887.53      884.09     12.58 o 
  -4  -7   7      304.44      300.52      5.65 o 
  -3  -7   7       15.73       20.96      1.52 o 
  -2  -7   7      508.29      504.97      9.00 o 
  -1  -7   7       85.92       76.85      2.47 o 
   0  -7   7       55.60       49.62      2.04 o 
   1  -7   7       29.94       26.49      1.60 o 
   2  -7   7       30.83       29.26      2.41 o 
   3  -7   7      327.38      317.97      6.40 o 
   4  -7   7       35.25       24.42      1.43 o 
   5  -7   7      333.59      333.03      7.01 o 
   6  -7   7      203.66      234.96      8.89 o 
   7  -7   7      164.65      152.15      5.16 o 
   8  -7   7      149.65      165.35      8.54 o 
   9  -7   7      182.06      218.50      6.84 o 
  10  -7   7      100.68      119.08      5.03 o 
 -13  -6   7       60.40       54.07      6.79 o 
 -12  -6   7       20.97       22.00      3.48 o 
 -11  -6   7        2.76        5.54      2.15 o 
 -10  -6   7      142.29      136.59      4.49 o 
  -9  -6   7      207.29      221.95      5.62 o 
  -8  -6   7     1830.52     1757.79     24.39 o 
  -7  -6   7       18.79       16.16      1.60 o 
  -6  -6   7      340.86      343.26      5.02 o 
  -5  -6   7       59.22       60.60      1.69 o 
  -4  -6   7      151.84      144.69      2.73 o 
  -3  -6   7      249.58      247.38      3.54 o 
  -2  -6   7      431.59      408.99      5.62 o 
  -1  -6   7     1315.21     1208.12     13.09 o 
   0  -6   7      141.86      142.24      2.55 o 
   1  -6   7       87.68       83.60      1.85 o 
   2  -6   7      109.20      123.74      3.00 o 
   3  -6   7       13.84       17.03      1.77 o 
   4  -6   7      184.96      165.61      4.46 o 
   5  -6   7      318.52      300.20      7.28 o 
   6  -6   7      562.96      535.61     11.15 o 
   7  -6   7      341.89      314.95      7.52 o 
   8  -6   7        7.50        7.11      1.77 o 
   9  -6   7       66.06       79.84      5.08 o 
  10  -6   7       14.13       16.57      2.62 o 
  11  -6   7       37.33       39.49      3.61 o 
  12  -6   7      225.82      242.10     10.29 o 
 -14  -5   7      166.61      181.27      5.65 o 
 -13  -5   7        3.30        6.58      2.24 o 
 -12  -5   7       81.43       77.71      4.71 o 
 -11  -5   7      327.73      311.78      8.66 o 
 -10  -5   7      608.47      615.30      8.44 o 
  -9  -5   7     1723.47     1592.58     18.28 o 
  -8  -5   7       43.90       44.69      1.46 o 
  -7  -5   7      271.60      246.33      3.45 o 
  -6  -5   7      849.22      834.79      9.51 o 
  -5  -5   7      368.03      351.04      4.27 o 
  -4  -5   7     1564.72     1571.35     14.96 o 
  -3  -5   7     1204.15     1157.32     11.22 o 
  -2  -5   7     2250.53     2124.88     25.12 o 
  -1  -5   7     1249.02     1252.38     16.73 o 
   0  -5   7      244.64      241.47      4.37 o 
   1  -5   7      499.08      499.10      9.39 o 
   2  -5   7      485.34      418.55      7.87 o 
   3  -5   7        0.51        0.98      2.62 o 
   4  -5   7      251.41      246.19     11.33 o 
   5  -5   7      170.87      182.27      7.18 o 
   6  -5   7      415.51      377.44     11.53 o 
   7  -5   7      317.42      303.58      9.97 o 
   8  -5   7       31.94       33.51      3.60 o 
   9  -5   7      305.03      297.65      9.81 o 
  10  -5   7       88.17       89.57      5.91 o 
  11  -5   7        9.94       12.03      6.79 o 
  12  -5   7        6.69       10.94      3.72 o 
  13  -5   7       76.58       77.49      6.57 o 
 -16  -4   7      239.97      284.56     10.94 o 
 -15  -4   7       57.88       63.14      4.17 o 
 -14  -4   7        6.73       12.79      2.97 o 
 -13  -4   7       15.63       14.60      2.40 o 
 -12  -4   7      185.73      179.75      4.64 o 
 -11  -4   7      118.10      119.99      3.69 o 
 -10  -4   7     1029.53      977.24     13.87 o 
  -9  -4   7     1208.47     1189.25     14.96 o 
  -8  -4   7      137.52      136.46      3.01 o 
  -7  -4   7       35.64       39.22      1.30 o 
  -6  -4   7      131.89      127.91      2.30 o 
  -5  -4   7       55.78       55.89      1.42 o 
  -4  -4   7      277.88      289.35      3.58 o 
  -3  -4   7       30.11       34.98      1.24 o 
  -2  -4   7     1311.56     1273.26     16.20 o 
  -1  -4   7      102.67      114.58      2.68 o 
   0  -4   7      218.60      210.43      5.65 o 
   1  -4   7       45.33       57.00      3.61 o 
   2  -4   7      408.01      393.12      8.43 o 
   3  -4   7      545.82      546.09     18.45 o 
   4  -4   7       98.63      110.03      6.57 o 
   5  -4   7       47.92       50.42      6.19 o 
   6  -4   7      456.94      417.57     30.75 o 
   7  -4   7      479.91      470.14     13.51 o 
   8  -4   7     1245.76     1187.26     29.37 o 
   9  -4   7      209.57      207.42      8.70 o 
  10  -4   7      496.83      443.12     18.66 o 
  11  -4   7       37.86       38.03      2.12 o 
  12  -4   7      213.94      215.82      7.61 o 
  13  -4   7       12.94       16.00      2.09 o 
  14  -4   7        3.08       -1.09      2.63 o 
 -16  -3   7       83.31       85.90      4.93 o 
 -15  -3   7      210.51      209.70     13.79 o 
 -14  -3   7      183.86      193.89      6.06 o 
 -13  -3   7       69.47       65.15      3.77 o 
 -12  -3   7       95.96      101.85      3.22 o 
 -11  -3   7      121.06      116.56      3.33 o 
 -10  -3   7      513.68      533.05     10.21 o 
  -9  -3   7      636.28      612.15     10.74 o 
  -8  -3   7      266.53      278.58      4.68 o 
  -7  -3   7      883.71      928.26     11.16 o 
  -6  -3   7      358.70      378.75      5.20 o 
  -5  -3   7     1167.55     1259.77     16.21 o 
  -4  -3   7      387.16      357.21      5.36 o 
  -3  -3   7      550.75      596.13      8.38 o 
  -2  -3   7      995.63     1012.12     17.20 o 
  -1  -3   7      371.86      378.06      7.20 o 
   0  -3   7      314.39      328.09      9.67 o 
   1  -3   7     4942.83     4849.13    137.28 o 
   2  -3   7      519.00      679.24     12.71 o 
   3  -3   7     5224.28     5560.75     91.76 o 
   4  -3   7      344.67      324.62      7.27 o 
   5  -3   7     1271.04     1305.46     30.41 o 
   6  -3   7      242.47      250.57      7.73 o 
   7  -3   7      491.67      446.33     11.66 o 
   8  -3   7      347.24      344.66     14.38 o 
   9  -3   7      203.91      203.41      6.20 o 
  10  -3   7     2131.40     2018.39     27.82 o 
  11  -3   7      232.34      221.75      4.59 o 
  12  -3   7      702.15      666.22     12.32 o 
  13  -3   7       89.64       81.67      4.07 o 
  14  -3   7       72.51       71.30      2.48 o 
  15  -3   7       75.70       81.38      3.11 o 
 -16  -2   7       87.44       67.57      4.84 o 
 -15  -2   7       36.07       37.82      2.54 o 
 -14  -2   7       56.52       56.05      3.20 o 
 -13  -2   7      271.90      272.77      6.09 o 
 -12  -2   7      541.80      506.15      7.36 o 
 -11  -2   7      242.56      231.55      5.23 o 
 -10  -2   7      178.37      191.15      4.89 o 
  -9  -2   7      804.16      789.07     15.08 o 
  -8  -2   7      145.41      150.54      4.09 o 
  -7  -2   7      898.28      892.69     17.61 o 
  -6  -2   7      150.17      165.99      3.89 o 
  -5  -2   7      372.65      364.07      6.49 o 
  -4  -2   7     1505.28     1461.48     30.95 o 
  -3  -2   7     2315.29     2334.32     40.21 o 
  -2  -2   7     1200.13     1220.33     23.71 o 
  -1  -2   7       71.24       96.94      3.01 o 
   0  -2   7      925.05      968.16     15.78 o 
   1  -2   7      171.38      206.84      5.12 o 
   2  -2   7      984.14     1017.47     27.14 o 
   3  -2   7      999.28      961.00     16.86 o 
   4  -2   7     2585.38     2770.42     45.13 o 
   5  -2   7      551.13      575.20     10.50 o 
   6  -2   7      332.90      337.23      7.45 o 
   7  -2   7      650.05      675.82     16.12 o 
   8  -2   7      433.96      457.96     11.87 o 
   9  -2   7      507.08      511.34      9.19 o 
  10  -2   7      342.48      332.45      6.71 o 
  11  -2   7      379.61      369.06      6.68 o 
  12  -2   7      932.39      866.07     14.78 o 
  13  -2   7      265.64      236.99      4.99 o 
  14  -2   7      247.76      251.82      5.35 o 
  15  -2   7      537.21      523.59     10.07 o 
  16  -2   7      193.60      214.74     10.07 o 
 -17  -1   7       90.60      105.30      6.13 o 
 -16  -1   7      145.58      152.10     12.59 o 
 -15  -1   7      301.91      315.72     10.54 o 
 -14  -1   7      115.67      115.91      8.37 o 
 -13  -1   7      306.38      290.92      5.47 o 
 -12  -1   7      270.26      268.03      5.19 o 
 -11  -1   7        4.95        5.37      1.83 o 
 -10  -1   7      839.11      841.48     13.67 o 
  -9  -1   7      383.98      405.07      8.51 o 
  -8  -1   7      306.90      328.72      6.95 o 
  -7  -1   7     3733.40     3718.51     72.56 o 
  -6  -1   7      357.98      425.32     21.89 o 
  -5  -1   7     1525.08     1618.96     88.65 o 
  -4  -1   7     3493.47     3713.93     94.44 o 
  -3  -1   7      918.41      993.56     27.90 o 
  -2  -1   7      197.53      231.10      6.38 o 
  -1  -1   7      466.78      442.69      9.06 o 
   0  -1   7     9321.00     9389.22    159.75 o 
   1  -1   7     1386.99     1587.01     29.13 o 
   2  -1   7     9113.99     8701.54    212.06 o 
   3  -1   7      292.78      331.32      8.46 o 
   4  -1   7      230.75      250.68      6.98 o 
   5  -1   7      748.80      751.88     13.30 o 
   6  -1   7      182.74      185.78      4.73 o 
   7  -1   7       60.14       65.32      2.07 o 
   8  -1   7      117.54      113.95      2.58 o 
   9  -1   7      622.75      590.38      9.79 o 
  10  -1   7       92.87       89.33      2.80 o 
  11  -1   7      305.99      281.06      5.58 o 
  12  -1   7       48.95       45.18      2.46 o 
  13  -1   7      609.87      607.36     10.92 o 
  14  -1   7      117.14      121.10      3.63 o 
  15  -1   7      591.12      597.14     10.44 o 
  16  -1   7       46.13       54.97      3.56 o 
 -17   0   7        1.46        1.66      6.46 o 
 -16   0   7       99.95      125.08      6.90 o 
 -15   0   7       95.01       85.58      3.84 o 
 -14   0   7       13.19       14.68      1.45 o 
 -13   0   7      576.82      530.17      8.46 o 
 -12   0   7      656.91      620.69     10.98 o 
 -11   0   7     1867.56     1869.19     35.42 o 
 -10   0   7      393.46      330.25      8.76 o 
  -9   0   7     1113.25     1055.94     22.55 o 
  -8   0   7      122.48      131.32      4.91 o 
  -7   0   7      359.39      418.23     13.72 o 
  -6   0   7     1818.41     1921.03     82.09 o 
  -5   0   7     2301.81     2148.25     90.84 o 
  -4   0   7        0.06       23.88     15.10 o 
  -3   0   7     1985.69     2011.41     42.18 o 
  -2   0   7    13126.45    12597.54    313.26 o 
  -1   0   7     9501.78     9054.28    247.23 o 
   0   0   7       60.11      101.80      3.16 o 
   1   0   7        4.41       32.12      4.88 o 
   2   0   7      675.66      797.50     16.71 o 
   3   0   7      248.21      253.13      5.25 o 
   4   0   7      742.02      761.35     17.39 o 
   5   0   7     2946.13     3032.39     53.54 o 
   6   0   7      280.82      288.97      5.69 o 
   7   0   7      738.11      691.19      9.98 o 
   8   0   7        0.07        3.18      0.81 o 
   9   0   7      759.94      755.39     12.86 o 
  10   0   7     1205.40     1204.72     15.85 o 
  11   0   7      222.39      218.92      4.80 o 
  12   0   7      662.40      697.12      9.92 o 
  13   0   7      151.81      147.22      3.91 o 
  14   0   7      417.88      412.88      7.39 o 
  15   0   7       16.37       22.04      1.95 o 
  16   0   7      212.76      209.11      6.10 o 
 -17   1   7       89.07       92.16      6.35 o 
 -16   1   7      146.38      170.92     16.20 o 
 -15   1   7      302.11      306.05      7.52 o 
 -14   1   7      118.75      124.85      4.36 o 
 -13   1   7      309.37      288.19      6.95 o 
 -12   1   7      269.46      258.84      5.94 o 
 -11   1   7        5.33        4.19      1.66 o 
 -10   1   7      834.50      812.94     18.54 o 
  -9   1   7      392.39      422.42     14.30 o 
  -8   1   7      304.52      313.94     11.57 o 
  -7   1   7     3732.22     3747.90    131.45 o 
  -6   1   7      351.28      443.40     18.83 o 
  -5   1   7     1526.11     1595.31     40.19 o 
  -4   1   7     3503.20     3769.28     90.77 o 
  -3   1   7      917.86     1042.09     37.18 o 
  -2   1   7      200.84      233.05      8.03 o 
  -1   1   7      471.01      444.33      9.81 o 
   0   1   7     9323.70     8945.47    243.90 o 
   1   1   7     1388.82     1568.88     31.53 o 
   2   1   7     9104.14     8632.54    207.74 o 
   3   1   7      287.24      324.88      8.39 o 
   4   1   7      230.11      248.44     10.05 o 
   5   1   7      743.25      782.16     16.34 o 
   6   1   7      180.52      186.11      4.78 o 
   7   1   7       60.49       67.95      2.49 o 
   8   1   7      113.93      105.75      2.76 o 
   9   1   7      622.32      580.71      8.60 o 
  10   1   7       91.78       88.21      2.77 o 
  11   1   7      307.39      291.03      5.58 o 
  12   1   7       48.27       44.97      1.72 o 
  13   1   7      607.91      592.74      9.99 o 
  14   1   7      117.18      112.63      4.04 o 
  15   1   7      591.96      606.80     17.95 o 
  16   1   7       44.22       50.13      4.82 o 
 -17   2   7       42.53       40.28      4.16 o 
 -16   2   7       88.31       70.40      3.44 o 
 -15   2   7       34.55       38.67      3.94 o 
 -14   2   7       59.77       58.44      3.35 o 
 -13   2   7      275.68      273.80      7.41 o 
 -12   2   7      545.33      513.37     13.51 o 
 -11   2   7      242.76      241.34     21.23 o 
 -10   2   7      180.86      191.53     11.16 o 
  -9   2   7      805.69      762.54     24.08 o 
  -8   2   7      146.99      145.00      6.94 o 
  -7   2   7      904.99      952.61     25.89 o 
  -6   2   7      147.86      166.02      5.89 o 
  -5   2   7      366.56      371.60     11.17 o 
  -4   2   7     1511.00     1569.44     44.64 o 
  -3   2   7     2321.76     2268.53     95.88 o 
  -2   2   7     1202.35     1216.18     37.06 o 
  -1   2   7       72.16      103.31      4.25 o 
   0   2   7      925.71      961.53     21.24 o 
   1   2   7      175.19      200.09      5.78 o 
   2   2   7      978.31     1077.21     23.22 o 
   3   2   7     1002.29      944.52     16.51 o 
   4   2   7     2555.85     2693.00     56.26 o 
   5   2   7      556.18      569.70     12.85 o 
   6   2   7      330.86      331.66      8.49 o 
   7   2   7      651.55      680.61     12.30 o 
   8   2   7      435.76      444.95      8.93 o 
   9   2   7      510.68      498.17     13.28 o 
  10   2   7      346.85      330.28      7.85 o 
  11   2   7      385.67      374.62      7.67 o 
  12   2   7      932.03      863.03     21.83 o 
  13   2   7      268.53      253.22      7.88 o 
  14   2   7      245.70      240.65      7.82 o 
  15   2   7      538.24      508.06     24.30 o 
 -16   3   7       82.97       79.46      4.60 o 
 -15   3   7      206.46      218.24     10.29 o 
 -14   3   7      181.10      175.69     10.07 o 
 -13   3   7       68.95       53.19      8.54 o 
 -12   3   7       94.88       93.94      6.68 o 
 -11   3   7      121.09      120.22      7.39 o 
 -10   3   7      514.38      532.33     17.26 o 
  -9   3   7      634.61      647.71     25.83 o 
  -8   3   7      265.57      267.03     12.37 o 
  -7   3   7      884.14      901.92     27.45 o 
  -6   3   7      355.22      379.22     14.55 o 
  -5   3   7     1173.93     1274.76     39.31 o 
  -4   3   7      387.59      364.90     18.83 o 
  -3   3   7      548.88      581.61     28.02 o 
  -2   3   7      988.54     1005.17     44.44 o 
  -1   3   7      374.31      402.11     19.70 o 
   0   3   7      314.19      297.26     16.85 o 
   1   3   7     4942.80     5029.20    138.60 o 
   2   3   7      522.09      653.85     18.17 o 
   3   3   7     5227.68     5455.21    131.98 o 
   4   3   7      346.75      333.98     10.54 o 
   5   3   7     1272.59     1270.91     83.84 o 
   6   3   7      242.36      233.01      7.76 o 
   7   3   7      487.49      440.33     10.37 o 
   8   3   7      349.23      351.26      9.79 o 
   9   3   7      202.33      211.66      7.10 o 
  10   3   7     2125.52     2009.63     33.88 o 
  11   3   7      234.83      221.39      5.55 o 
  12   3   7      701.27      679.98     12.40 o 
  13   3   7       90.92       84.74      8.65 o 
  14   3   7       71.44       70.48      5.91 o 
 -16   4   7      243.87      290.91     10.73 o 
 -15   4   7       59.18       53.06      5.80 o 
 -14   4   7        6.67        2.27      2.38 o 
 -13   4   7       15.91       11.16      6.79 o 
 -12   4   7      182.85      167.02     14.01 o 
 -11   4   7      116.30      115.14     10.73 o 
  -3   4   7       29.04       30.43      5.91 o 
  -2   4   7     1314.17     1151.39     54.72 o 
  -1   4   7      102.07      108.13     10.29 o 
   0   4   7      217.38      190.44     12.91 o 
   1   4   7       44.30       43.12      6.57 o 
   2   4   7      411.28      371.03     20.80 o 
   3   4   7      546.14      564.53     29.99 o 
   8   4   7     1243.75     1221.29     30.95 o 
   9   4   7      208.69      197.97      6.39 o 
  10   4   7      493.14      442.81     10.76 o 
  11   4   7       36.76       35.20      2.63 o 
  12   4   7      209.88      214.25      7.44 o 
  13   4   7       13.30       18.61      3.50 o 
 -14   5   7      168.35      160.67     11.16 o 
 -13   5   7        3.71        8.54      6.57 o 
 -12   5   7       78.31       72.45      9.19 o 
 -11   5   7      331.65      288.07     17.51 o 
   6   5   7      422.27      364.02     17.51 o 
   7   5   7      310.66      295.58     10.68 o 
   8   5   7       32.98       39.60      5.14 o 
   9   5   7      304.65      296.89     10.12 o 
  10   5   7       88.69       84.27      6.57 o 
  11   5   7       11.00       16.20      2.85 o 
  12   5   7        6.87        6.13      1.75 o 
 -13   6   7       61.26       49.25      6.57 o 
 -12   6   7       20.75       29.11      6.79 o 
 -11   6   7        3.06       -4.60      4.60 o 
   0   6   7      140.34      141.84     10.73 o 
   1   6   7       86.94       81.43      8.10 o 
   2   6   7      107.97      111.42      9.63 o 
   3   6   7       12.99       13.57      4.16 o 
   4   6   7      185.41      176.43     11.16 o 
   5   6   7      314.92      293.32     15.54 o 
   6   6   7      567.36      544.18     23.20 o 
   7   6   7      344.75      332.28     15.98 o 
   8   6   7        6.90        8.76      3.72 o 
   9   6   7       67.38       66.76      6.13 o 
  10   6   7       12.60       12.48      2.85 o 
  11   6   7       38.10       31.74      3.28 o 
  12   6   7      231.36      261.36      9.19 o 
 -11   7   7       14.83       15.98      5.69 o 
 -10   7   7      300.99      313.68     16.85 o 
   0   7   7       57.06       51.00      6.57 o 
   1   7   7       29.70       30.86      5.03 o 
   2   7   7       30.04       26.92      5.03 o 
   3   7   7      325.78      314.55     15.54 o 
   4   7   7       34.47       20.80      4.38 o 
   5   7   7      329.17      321.78     15.76 o 
   6   7   7      201.87      232.03     12.26 o 
   7   7   7      162.85      142.50      8.97 o 
   8   7   7      148.52      168.33      9.19 o 
   9   7   7      182.54      201.73     11.16 o 
  10   7   7      103.71      110.54      5.91 o 
  -7   8   7      108.43      103.32      6.79 o 
   0   8   7      367.54      357.46     16.20 o 
   1   8   7       56.30       47.28      5.47 o 
   2   8   7       11.67       12.04      3.28 o 
   3   8   7        5.03        8.76      3.06 o 
   4   8   7      127.77      134.62      8.10 o 
   5   8   7       91.74      111.42      7.00 o 
   6   8   7      247.55      278.00     12.26 o 
   7   8   7       47.09       48.38      4.16 o 
  -7  -8   8      354.84      342.84     11.60 o 
  -6  -8   8       71.99       78.31      8.76 o 
  -5  -8   8      570.18      572.49     11.72 o 
  -4  -8   8        3.86        3.04      1.32 o 
  -3  -8   8      192.68      220.29      5.58 o 
  -2  -8   8      124.11      133.40      4.04 o 
  -1  -8   8       12.59       13.08      1.73 o 
   0  -8   8      700.82      681.41     14.97 o 
   1  -8   8       47.00       50.89      2.60 o 
   2  -8   8       61.66       68.65      4.64 o 
   3  -8   8        6.31        6.32      1.13 o 
   4  -8   8       12.01       12.48      3.50 o 
   5  -8   8      138.69      154.32      8.97 o 
 -10  -7   8      256.51      279.75     15.32 o 
  -9  -7   8       31.07       34.36      3.63 o 
  -8  -7   8      134.93      141.21      5.95 o 
  -7  -7   8      115.28      128.58      5.82 o 
  -6  -7   8       95.80      107.36      5.63 o 
  -5  -7   8       94.94       94.54      2.91 o 
  -4  -7   8      101.19       98.15      2.99 o 
  -3  -7   8      135.32      151.64      3.84 o 
  -2  -7   8       24.68       28.01      3.29 o 
  -1  -7   8      392.51      387.04      7.85 o 
   0  -7   8      267.53      273.04      7.80 o 
   1  -7   8      396.52      368.22      6.51 o 
   2  -7   8       82.80       74.80      2.45 o 
   3  -7   8      176.22      175.41      3.48 o 
   4  -7   8       91.13       92.89      6.33 o 
   5  -7   8       96.42       91.55      4.53 o 
   6  -7   8      239.87      259.74      7.01 o 
   7  -7   8       28.21       31.00      2.79 o 
   8  -7   8       71.44       69.39      4.38 o 
   9  -7   8       64.60       72.89      4.16 o 
 -12  -6   8       41.39       45.39      4.99 o 
 -11  -6   8       69.74       71.96      3.96 o 
 -10  -6   8      164.53      170.99      6.94 o 
  -9  -6   8      139.23      133.08      4.62 o 
  -8  -6   8      144.53      132.40      3.38 o 
  -7  -6   8       90.65       85.58      2.77 o 
  -6  -6   8      835.96      780.73     10.61 o 
  -5  -6   8     1629.60     1538.14     17.47 o 
  -4  -6   8      125.46      131.49      2.63 o 
  -3  -6   8       65.47       65.19      1.95 o 
  -2  -6   8      379.48      373.24      6.02 o 
  -1  -6   8      849.89      824.05      9.66 o 
   0  -6   8      236.17      219.01      3.39 o 
   1  -6   8      146.31      161.90      3.03 o 
   2  -6   8      324.11      323.15      5.55 o 
   3  -6   8      308.92      293.37      5.08 o 
   4  -6   8      253.63      232.03      6.73 o 
   5  -6   8      926.26      875.99     18.27 o 
   6  -6   8       10.47       13.61      2.20 o 
   7  -6   8      143.80      146.32      5.53 o 
   8  -6   8       97.21      101.84      4.82 o 
   9  -6   8        6.56       10.25      1.90 o 
  10  -6   8       50.88       59.67      6.90 o 
  11  -6   8      375.73      443.92     12.62 o 
 -14  -5   8       66.70       84.27      7.88 o 
 -13  -5   8      108.30      124.56     10.48 o 
 -12  -5   8      404.39      393.28     10.51 o 
 -11  -5   8       63.71       75.06      2.36 o 
 -10  -5   8      487.91      481.85      7.64 o 
  -9  -5   8      353.31      311.95      5.39 o 
  -8  -5   8      447.88      419.15      5.67 o 
  -7  -5   8      165.18      149.25      3.05 o 
  -6  -5   8      102.01      102.41      2.10 o 
  -5  -5   8      736.22      705.48      7.56 o 
  -4  -5   8      761.32      768.91      8.44 o 
  -3  -5   8     1200.80     1153.09     11.81 o 
  -2  -5   8      946.78      944.69     10.65 o 
  -1  -5   8      995.72      921.09     11.84 o 
   0  -5   8     1375.68     1341.40     17.94 o 
   1  -5   8      383.79      388.61      6.13 o 
   2  -5   8      152.81      146.51      6.90 o 
   3  -5   8      590.73      570.62     15.55 o 
   4  -5   8       52.77       51.92      4.14 o 
   5  -5   8     1000.65      967.87     23.85 o 
   6  -5   8      406.63      412.14     12.34 o 
   7  -5   8      547.27      499.99     14.41 o 
   8  -5   8      106.75       97.99      5.59 o 
   9  -5   8      163.11      167.01      8.05 o 
  10  -5   8       11.19       19.94      3.10 o 
  11  -5   8      128.81      112.37      5.70 o 
  12  -5   8      307.33      304.59     10.29 o 
 -15  -4   8      251.23      269.90     11.16 o 
 -14  -4   8      107.82      106.15      8.05 o 
 -13  -4   8      261.51      299.83      6.81 o 
 -12  -4   8      327.02      303.72      6.69 o 
 -11  -4   8      251.16      229.67      5.03 o 
 -10  -4   8     1613.20     1569.01     23.35 o 
  -9  -4   8       33.60       37.54      1.85 o 
  -8  -4   8      212.10      211.53      4.47 o 
  -7  -4   8      169.81      162.83      3.22 o 
  -6  -4   8      787.69      734.36      8.89 o 
  -5  -4   8      344.19      341.32      4.67 o 
  -4  -4   8       99.82      102.36      2.13 o 
  -3  -4   8      526.35      494.90      6.52 o 
  -2  -4   8     1419.83     1413.85     18.75 o 
  -1  -4   8      344.43      339.05      5.77 o 
   0  -4   8       53.10       53.29      3.60 o 
   1  -4   8     1097.05     1022.44     31.69 o 
   2  -4   8       13.41       21.94      1.56 o 
   3  -4   8      887.43      853.46     23.23 o 
   4  -4   8      108.30      112.43      9.96 o 
   5  -4   8     1287.05     1305.87     33.26 o 
   6  -4   8      108.74      106.62      7.77 o 
   7  -4   8     2024.92     1961.98     46.05 o 
   8  -4   8     1477.84     1382.54     33.09 o 
   9  -4   8      307.04      341.85     10.79 o 
  10  -4   8      707.59      716.08     18.61 o 
  11  -4   8      135.03      133.71      5.59 o 
  12  -4   8      205.73      209.02      4.92 o 
  13  -4   8      175.31      165.55      4.04 o 
 -16  -3   8       67.78       81.21      5.69 o 
 -15  -3   8       67.51       82.96      6.35 o 
 -14  -3   8      117.96      113.02      3.93 o 
 -13  -3   8       61.44       52.68      7.77 o 
 -12  -3   8       67.03       67.11      4.14 o 
 -11  -3   8      124.75      124.68      4.15 o 
 -10  -3   8      353.81      315.22      8.41 o 
  -9  -3   8      110.10      108.71      4.83 o 
  -8  -3   8      168.69      181.63      4.39 o 
  -7  -3   8      515.82      543.29      8.18 o 
  -6  -3   8     1862.16     1765.67     19.76 o 
  -5  -3   8       81.02       80.38      2.35 o 
  -4  -3   8      187.80      187.84      3.24 o 
  -3  -3   8      664.66      617.02     15.70 o 
  -2  -3   8       13.76        9.00      1.01 o 
  -1  -3   8      102.55       89.41      2.83 o 
   0  -3   8      217.13      227.30      6.71 o 
   1  -3   8      266.60      237.71      6.82 o 
   2  -3   8      648.50      631.18     14.44 o 
   3  -3   8     1677.49     1660.06     31.41 o 
   4  -3   8      758.06      805.60     15.69 o 
   5  -3   8      795.14      810.97     18.75 o 
   6  -3   8     1013.14     1059.95     23.67 o 
   7  -3   8      570.66      597.27     14.09 o 
   8  -3   8      544.49      527.31     10.16 o 
   9  -3   8       25.63       24.47      1.66 o 
  10  -3   8       67.36       65.88      2.47 o 
  11  -3   8      318.22      317.17      6.28 o 
  12  -3   8       80.14       84.10      4.20 o 
  13  -3   8      103.84      102.63      3.08 o 
  14  -3   8       47.16       41.16      1.89 o 
 -16  -2   8      175.54      183.22      9.63 o 
 -15  -2   8      297.27      320.97     15.76 o 
 -14  -2   8      149.94      148.96      5.89 o 
 -13  -2   8      250.99      227.34      5.84 o 
 -12  -2   8      346.20      317.58      6.46 o 
 -11  -2   8      260.71      249.51      5.22 o 
 -10  -2   8      444.18      428.90     12.20 o 
  -9  -2   8       55.46       57.88      3.84 o 
  -8  -2   8      605.29      601.23     10.64 o 
  -7  -2   8      423.10      401.67      8.77 o 
  -6  -2   8     1688.06     1756.60     26.34 o 
  -5  -2   8     3068.61     3178.25     45.26 o 
  -4  -2   8      431.93      484.27      9.28 o 
  -3  -2   8     1812.23     1925.52     33.04 o 
  -2  -2   8        1.67        8.87      1.05 o 
  -1  -2   8      285.97      309.13      5.95 o 
   0  -2   8      729.54      761.19     11.96 o 
   1  -2   8     5386.11     5538.35     89.83 o 
   2  -2   8     1535.29     1667.32     28.31 o 
   3  -2   8      534.03      603.72     11.35 o 
   4  -2   8      328.87      337.18      6.61 o 
   5  -2   8     1380.98     1412.23     23.41 o 
   6  -2   8      244.76      255.10      5.80 o 
   7  -2   8       37.87       37.22      2.80 o 
   8  -2   8      460.44      445.28      9.98 o 
   9  -2   8      147.91      143.87      3.68 o 
  10  -2   8       88.36       88.45      2.98 o 
  11  -2   8      463.07      451.39      8.27 o 
  12  -2   8      211.80      224.90      4.79 o 
  13  -2   8      112.40      112.14      3.19 o 
  14  -2   8      115.43      106.44      3.17 o 
  15  -2   8      633.56      636.36     12.41 o 
 -17  -1   8      115.14      122.36      7.22 o 
 -16  -1   8      306.87      311.49     14.67 o 
 -15  -1   8       42.69       47.95      6.68 o 
 -14  -1   8      270.50      264.21      6.09 o 
 -13  -1   8      211.12      203.30      3.99 o 
 -12  -1   8       17.15       16.28      1.36 o 
 -11  -1   8      175.82      166.23      6.16 o 
 -10  -1   8      679.44      678.94     13.10 o 
  -9  -1   8      252.79      261.57      6.18 o 
  -8  -1   8     2060.22     1889.73     34.60 o 
  -7  -1   8      562.33      587.48     22.28 o 
  -6  -1   8      900.30      910.54     50.46 o 
  -5  -1   8     3249.32     3330.97     75.94 o 
  -4  -1   8     1316.38     1378.30     28.48 o 
  -3  -1   8     6445.17     6556.99    115.65 o 
  -2  -1   8      572.80      622.35     11.71 o 
  -1  -1   8     1264.77     1306.54     21.13 o 
   0  -1   8      111.60      112.56      4.09 o 
   1  -1   8     2438.19     2439.07     38.68 o 
   2  -1   8       46.55       80.89      3.71 o 
   3  -1   8     2325.82     2520.63     46.45 o 
   4  -1   8      400.27      452.92      8.39 o 
   5  -1   8       46.08       40.46      2.09 o 
   6  -1   8      336.85      385.04      6.96 o 
   7  -1   8      411.43      382.78      6.10 o 
   8  -1   8      651.16      678.84     13.29 o 
   9  -1   8      541.68      505.52     10.26 o 
  10  -1   8      752.80      720.67     11.87 o 
  11  -1   8      513.08      507.07      8.64 o 
  12  -1   8      234.10      214.76      4.94 o 
  13  -1   8      341.62      338.58      6.95 o 
  14  -1   8        0.58        1.68      1.12 o 
  15  -1   8       79.60       90.30      2.89 o 
  16  -1   8      297.55      337.98     14.01 o 
 -17   0   8      119.41      122.80      7.44 o 
 -16   0   8      155.55      174.46      9.85 o 
 -15   0   8       65.18       59.94      3.76 o 
 -14   0   8      144.06      148.57      4.21 o 
 -13   0   8     3021.97     2887.81     44.66 o 
 -12   0   8      258.95      258.92      5.22 o 
 -11   0   8      411.93      384.29     11.15 o 
 -10   0   8       61.77       61.53      3.52 o 
  -9   0   8        2.56        1.01      1.23 o 
  -8   0   8      722.06      734.89     16.24 o 
  -7   0   8      228.12      223.60      8.68 o 
  -6   0   8     1053.49     1101.50     31.85 o 
  -5   0   8      843.63      853.91     38.96 o 
  -4   0   8      340.13      386.10     11.20 o 
  -3   0   8       12.80       17.22      1.55 o 
  -2   0   8     3175.07     3427.47     81.65 o 
  -1   0   8      460.93      498.70     10.90 o 
   0   0   8     3511.01     3579.75     69.37 o 
   1   0   8     5237.36     5419.54    110.85 o 
   2   0   8     3472.07     3560.22     59.04 o 
   3   0   8       40.18       44.08      1.76 o 
   4   0   8     2495.48     2459.97     38.21 o 
   5   0   8     1939.21     2037.97     29.09 o 
   6   0   8       21.44       19.07      1.15 o 
   7   0   8       28.71       25.57      1.16 o 
   8   0   8       53.22       49.51      1.65 o 
   9   0   8      160.21      165.16      3.42 o 
  10   0   8       27.63       34.23      4.54 o 
  11   0   8        8.98        6.48      1.68 o 
  12   0   8       15.92       12.32      1.79 o 
  13   0   8        6.52        9.08      1.45 o 
  14   0   8      532.27      565.75     12.79 o 
  15   0   8        8.97       12.83      1.49 o 
  16   0   8      137.80      133.20      5.18 o 
 -17   1   8      113.82      127.62      7.44 o 
 -16   1   8      308.65      336.44     15.10 o 
 -15   1   8       45.87       46.52      3.24 o 
 -14   1   8      270.20      262.93      6.92 o 
 -13   1   8      214.01      203.29      5.22 o 
 -12   1   8       17.70       14.25      1.78 o 
 -11   1   8      175.50      169.08      8.87 o 
 -10   1   8      684.56      675.51     28.02 o 
  -9   1   8      255.76      262.39     13.57 o 
  -8   1   8     2057.65     1895.40     52.61 o 
  -7   1   8      562.51      604.15     18.77 o 
  -6   1   8      893.36      927.38     26.92 o 
  -5   1   8     3267.07     3399.93     82.54 o 
  -4   1   8     1316.71     1405.46     35.23 o 
  -3   1   8     6442.75     6755.22    147.27 o 
  -2   1   8      574.59      629.96     13.55 o 
  -1   1   8     1277.76     1315.94     26.72 o 
   0   1   8      109.33      105.94      4.64 o 
   1   1   8     2463.96     2489.50     51.51 o 
   2   1   8       46.87       84.12      2.57 o 
   3   1   8     2326.16     2521.63     55.63 o 
   4   1   8      401.62      431.09      9.33 o 
   5   1   8       45.73       39.58      2.08 o 
   6   1   8      339.26      398.82      7.72 o 
   7   1   8      413.55      385.93      6.66 o 
   8   1   8      648.05      652.73     10.46 o 
   9   1   8      535.91      515.30      7.92 o 
  10   1   8      754.45      722.42     10.60 o 
  11   1   8      504.24      495.24      7.44 o 
  12   1   8      231.88      206.01      4.51 o 
  13   1   8      344.42      331.16      5.70 o 
  14   1   8        0.57       -1.17      2.10 o 
  15   1   8       80.65       88.70     10.07 o 
  16   1   8      299.02      330.35      9.90 o 
 -17   2   8       26.65       30.65      3.72 o 
 -16   2   8      173.07      185.98      6.57 o 
 -15   2   8      287.79      314.16      8.54 o 
 -14   2   8      149.66      142.31      5.02 o 
 -13   2   8      257.02      236.12      6.77 o 
 -12   2   8      343.68      320.83      7.82 o 
 -11   2   8      262.20      198.10     16.20 o 
 -10   2   8      449.94      444.14     19.92 o 
  -9   2   8       56.90       59.26      5.05 o 
  -8   2   8      604.60      561.57     18.88 o 
  -7   2   8      424.22      402.85     11.55 o 
  -6   2   8     1691.31     1746.93     40.76 o 
  -5   2   8     3088.99     3355.30     86.35 o 
  -4   2   8      436.14      494.17     14.17 o 
  -3   2   8     1811.13     1888.05     47.75 o 
  -2   2   8        1.67        6.79      1.51 o 
  -1   2   8      296.12      317.33      9.76 o 
   0   2   8      723.79      766.88     17.40 o 
   1   2   8     5413.30     5530.22    114.22 o 
   2   2   8     1528.00     1670.82     33.72 o 
   3   2   8      537.10      584.30     12.07 o 
   4   2   8      328.46      358.13      7.91 o 
   5   2   8     1386.71     1397.13     45.59 o 
   6   2   8      243.39      245.78      6.41 o 
   7   2   8       38.86       40.92      2.36 o 
   8   2   8      460.60      435.94      9.70 o 
   9   2   8      149.23      138.90      4.56 o 
  10   2   8       88.60       86.19      3.31 o 
  11   2   8      467.62      452.54     10.75 o 
  12   2   8      209.71      218.67      9.63 o 
  13   2   8      114.64      120.04      4.73 o 
  14   2   8      113.31       97.16      7.66 o 
 -16   3   8       68.94       81.87      4.60 o 
 -15   3   8       68.07       81.50      4.77 o 
 -14   3   8      116.34      100.72      7.66 o 
 -13   3   8       62.12       52.16      5.31 o 
 -12   3   8       67.16       63.44      7.11 o 
 -11   3   8      126.36      116.74      7.51 o 
 -10   3   8      350.09      333.10     12.22 o 
  -9   3   8      108.20      117.77      9.19 o 
  -8   3   8      170.37      185.74      8.52 o 
  -7   3   8      521.10      523.41     17.72 o 
  -6   3   8     1858.54     1735.70     49.09 o 
  -5   3   8       81.11       76.08      5.26 o 
  -4   3   8      187.14      159.14      9.85 o 
  -3   3   8      662.19      608.53     29.55 o 
  -2   3   8       14.12        8.76      3.06 o 
  -1   3   8      103.03       89.87      5.79 o 
   0   3   8      221.90      250.55     10.36 o 
   1   3   8      267.34      234.52     10.29 o 
   2   3   8      643.44      637.37     14.20 o 
   3   3   8     1672.26     1705.61     34.28 o 
   4   3   8      758.30      803.59     19.46 o 
   5   3   8      793.47      788.13     23.61 o 
   6   3   8     1015.56     1043.45     23.57 o 
   7   3   8      575.21      591.68     24.08 o 
   8   3   8      547.82      535.39     13.54 o 
   9   3   8       26.47       22.79      1.95 o 
  10   3   8       69.91       66.40      3.32 o 
  11   3   8      318.42      320.55      6.96 o 
  12   3   8       80.67       83.11      4.67 o 
  13   3   8      102.20      101.44      4.68 o 
 -15   4   8      251.56      275.81     11.60 o 
 -14   4   8      109.25      100.47      9.85 o 
 -13   4   8      264.95      301.42     17.73 o 
 -12   4   8      327.76      290.91     18.61 o 
 -11   4   8      251.48      248.88     15.98 o 
 -10   4   8     1607.48     1564.67     63.48 o 
   0   4   8       52.90       44.22      6.79 o 
   1   4   8     1103.83      972.99     69.28 o 
   2   4   8       13.47       17.29      5.03 o 
   3   4   8      886.13      889.51     26.22 o 
   4   4   8      111.19      115.14      7.66 o 
   5   4   8     1291.26     1306.37     47.06 o 
   6   4   8      107.53      115.14      8.76 o 
   7   4   8     2036.56     2073.60     70.27 o 
   8   4   8     1479.30     1378.45     28.16 o 
   9   4   8      310.54      333.15     10.87 o 
  10   4   8      708.75      686.81     29.11 o 
  11   4   8      138.59      130.42      5.36 o 
  12   4   8      209.07      207.60      8.76 o 
 -14   5   8       69.25       68.08      7.44 o 
 -13   5   8      106.46      122.58     10.94 o 
 -12   5   8      404.55      374.97     21.23 o 
 -11   5   8       65.09       70.05      9.41 o 
   4   5   8       54.21       50.56      6.13 o 
   5   5   8      994.84      931.42     25.54 o 
   6   5   8      412.61      408.64     14.99 o 
   7   5   8      552.02      510.22     15.48 o 
   8   5   8      106.05       93.99      4.70 o 
   9   5   8      163.32      175.93     10.62 o 
  10   5   8       11.06       14.45      3.06 o 
  11   5   8      128.79      131.99      6.57 o 
  12   5   8      308.95      317.18     10.94 o 
 -13   6   8       26.03       42.68      6.13 o 
 -12   6   8       39.97       53.85      8.10 o 
 -11   6   8       71.27       62.82      9.19 o 
 -10   6   8      168.62      145.78     12.48 o 
   0   6   8      237.36      200.07     12.70 o 
   1   6   8      144.81      152.79     10.51 o 
   2   6   8      324.70      304.27     15.98 o 
   3   6   8      313.09      277.56     14.88 o 
   4   6   8      249.09      224.59     12.91 o 
   5   6   8      941.62      918.27     34.59 o 
   6   6   8       10.01       13.46      3.02 o 
   7   6   8      141.57      152.35      9.85 o 
   8   6   8       94.88      104.63      8.32 o 
   9   6   8        7.07        6.56      2.52 o 
  10   6   8       51.35       55.82      4.60 o 
  11   6   8      374.52      452.02     15.76 o 
 -10   7   8      257.72      272.74     15.76 o 
   0   7   8      264.93      283.03     14.45 o 
   1   7   8      396.93      369.06     17.29 o 
   2   7   8       83.38       70.70      7.22 o 
   3   7   8      172.81      183.43     10.94 o 
   4   7   8       92.49       73.33      7.22 o 
   5   7   8       95.03       91.50      7.66 o 
   6   7   8      240.11      249.54     12.70 o 
   7   7   8       28.84       31.08      4.38 o 
   8   7   8       71.00       80.33      6.13 o 
   9   7   8       63.30       72.14      3.71 o 
  -7   8   8      350.44      361.62     14.67 o 
   1   8   8       45.84       44.44      5.25 o 
   2   8   8       63.93       76.83      6.35 o 
   3   8   8        5.99       10.51      3.06 o 
   4   8   8       12.34       16.20      3.28 o 
   5   8   8      137.93      171.61      8.76 o 
   6   8   8       78.45       94.78      5.91 o 
  -6  -8   9       49.95       53.63      5.25 o 
  -4  -8   9      323.30      358.89     10.52 o 
  -3  -8   9       37.44       38.66      2.44 o 
  -2  -8   9       72.62       72.52      3.21 o 
  -1  -8   9       72.51       69.80      3.10 o 
   0  -8   9      124.37      130.80      4.19 o 
   1  -8   9      101.01      103.18      3.53 o 
   2  -8   9       32.32       23.02      1.70 o 
   3  -8   9       45.87       37.65      4.60 o 
 -10  -7   9       75.50       68.73      7.44 o 
  -9  -7   9      142.48      138.57      6.94 o 
  -8  -7   9       86.94       94.85      6.17 o 
  -7  -7   9        3.21        6.84      2.78 o 
  -6  -7   9      132.15      116.15      3.40 o 
  -5  -7   9      205.51      207.03      4.74 o 
  -4  -7   9       78.75       81.53      3.11 o 
  -3  -7   9       85.50       85.08      3.10 o 
  -2  -7   9       51.67       64.16      2.87 o 
  -1  -7   9       64.26       71.74      3.03 o 
   0  -7   9      216.81      197.30      6.69 o 
   1  -7   9      107.24       99.79      2.85 o 
   2  -7   9      131.99      133.82      3.33 o 
   3  -7   9      389.57      375.67      9.76 o 
   4  -7   9       78.61       84.07      4.37 o 
   5  -7   9       47.28       46.19      8.32 o 
   6  -7   9       43.60       42.56      3.15 o 
   7  -7   9       50.83       56.03      3.36 o 
   8  -7   9        4.08        8.52      1.49 o 
   9  -7   9       32.09       38.74      2.85 o 
 -12  -6   9       72.92       72.02      8.10 o 
 -11  -6   9       45.72       43.62      4.36 o 
 -10  -6   9      423.74      415.09     10.79 o 
  -9  -6   9        4.64        5.88      1.55 o 
  -8  -6   9       29.68       37.46      2.77 o 
  -7  -6   9        4.86        7.60      2.46 o 
  -6  -6   9      375.32      348.21      5.66 o 
  -5  -6   9       19.02       19.70      1.19 o 
  -4  -6   9      303.73      278.49      5.06 o 
  -3  -6   9     2035.61     1965.31     23.61 o 
  -2  -6   9       84.49       87.14      2.06 o 
  -1  -6   9      309.88      303.23      4.33 o 
   0  -6   9      220.15      204.04      3.25 o 
   1  -6   9      511.26      487.87      7.13 o 
   2  -6   9      569.40      540.61      7.74 o 
   3  -6   9      221.84      221.43      4.51 o 
   4  -6   9       68.91       57.65      3.06 o 
   5  -6   9      334.62      312.57      8.16 o 
   6  -6   9      220.48      207.84      6.70 o 
   7  -6   9      242.16      253.54      7.55 o 
   8  -6   9      112.00      110.72     11.08 o 
   9  -6   9      133.57      145.52      4.98 o 
  10  -6   9      175.87      179.27      7.55 o 
  11  -6   9       47.52       52.54      4.16 o 
 -14  -5   9        2.23        8.76      4.60 o 
 -13  -5   9       44.34       40.50      7.22 o 
 -12  -5   9      231.32      244.85      8.65 o 
 -11  -5   9      293.97      285.26      6.15 o 
 -10  -5   9       22.60       27.92      2.22 o 
  -9  -5   9      219.81      212.58      3.89 o 
  -8  -5   9        4.96        3.56      1.21 o 
  -7  -5   9       99.97       89.34      2.64 o 
  -6  -5   9       31.46       29.84      1.20 o 
  -5  -5   9      673.72      678.35      7.34 o 
  -4  -5   9      903.32      879.46      9.61 o 
  -3  -5   9     2387.05     2303.61     24.12 o 
  -2  -5   9      984.99      937.19     11.71 o 
  -1  -5   9      500.65      515.80      7.51 o 
   0  -5   9      119.59      120.67      3.07 o 
   1  -5   9      157.09      146.04      3.17 o 
   2  -5   9      312.23      311.96      7.48 o 
   3  -5   9      739.94      643.45     17.19 o 
   4  -5   9     2086.71     2024.50     53.52 o 
   5  -5   9      178.62      169.85      6.92 o 
   6  -5   9      228.82      231.55      9.41 o 
   7  -5   9        3.85        7.02      3.17 o 
   8  -5   9        6.10        4.49      2.48 o 
   9  -5   9       54.57       42.86      4.08 o 
  10  -5   9        5.07        6.90      2.32 o 
  11  -5   9       19.50       17.44      2.77 o 
  12  -5   9       85.25       91.94      4.64 o 
 -15  -4   9       57.76       75.30      4.16 o 
 -14  -4   9      252.71      290.65      9.55 o 
 -13  -4   9      150.80      161.88      4.40 o 
 -12  -4   9       81.60       75.79      3.31 o 
 -11  -4   9      184.16      181.90      5.28 o 
 -10  -4   9       82.11       77.55      2.74 o 
  -9  -4   9      235.94      225.44      3.96 o 
  -8  -4   9       84.69       78.60      2.15 o 
  -7  -4   9      154.57      152.13      4.12 o 
  -6  -4   9      679.42      676.83      9.25 o 
  -5  -4   9      293.54      295.03      4.14 o 
  -4  -4   9       98.70      101.44      2.81 o 
  -3  -4   9      210.49      223.88      3.91 o 
  -2  -4   9      282.08      293.44      5.08 o 
  -1  -4   9      216.07      205.31      4.19 o 
   0  -4   9      871.72      853.34     28.25 o 
   1  -4   9      410.04      423.59     10.40 o 
   2  -4   9      311.70      293.25     12.73 o 
   3  -4   9      644.74      613.55     18.42 o 
   5  -4   9      458.69      424.13     15.26 o 
   6  -4   9      601.29      565.86     17.39 o 
   7  -4   9      568.19      561.11     17.54 o 
   8  -4   9      102.53      100.71      6.57 o 
   9  -4   9       79.58       89.31      5.95 o 
  10  -4   9      286.49      314.01     10.90 o 
  11  -4   9       51.45       55.14      4.48 o 
  12  -4   9      177.76      171.58      5.68 o 
  13  -4   9       15.13       16.17      2.37 o 
 -16  -3   9       66.26       74.86      5.25 o 
 -15  -3   9       29.07       27.14      3.72 o 
 -14  -3   9      161.87      180.05      5.58 o 
 -13  -3   9      209.40      209.51      5.72 o 
 -12  -3   9       25.69       25.89      1.89 o 
 -11  -3   9       43.98       43.18      2.41 o 
 -10  -3   9      139.41      151.89      3.37 o 
  -9  -3   9     1454.99     1389.22     22.33 o 
  -8  -3   9      394.91      384.40      6.38 o 
  -7  -3   9      447.97      462.26      8.44 o 
  -6  -3   9      156.74      156.05      3.37 o 
  -5  -3   9     2019.39     2031.46     23.15 o 
  -4  -3   9      822.98      779.93     10.15 o 
  -3  -3   9     1492.32     1520.49     20.24 o 
  -2  -3   9       39.83       53.51      1.80 o 
  -1  -3   9     1076.33     1064.68     18.92 o 
   0  -3   9      102.78       94.54      3.76 o 
   1  -3   9      374.68      427.40      9.22 o 
   2  -3   9     1281.94     1250.73     21.19 o 
   3  -3   9      762.79      790.17     14.31 o 
   4  -3   9       65.72       75.45      3.28 o 
   5  -3   9      931.65      847.04     15.61 o 
   6  -3   9       54.70       56.14      4.93 o 
   7  -3   9      670.87      664.30     16.92 o 
   8  -3   9       70.56       63.36      3.27 o 
   9  -3   9       91.97       95.63      3.03 o 
  10  -3   9      183.96      192.49      4.30 o 
  11  -3   9      131.85      128.50      3.37 o 
  12  -3   9       67.67       74.62      2.87 o 
  13  -3   9       91.90       89.24      2.78 o 
  14  -3   9       25.63       27.91      2.60 o 
 -15  -2   9      195.78      174.25     23.86 o 
 -14  -2   9      276.94      243.16     14.23 o 
 -13  -2   9      969.65      906.42     15.79 o 
 -12  -2   9       80.89       85.71      3.10 o 
 -11  -2   9     1589.84     1508.23     21.12 o 
 -10  -2   9      939.64      914.80     17.55 o 
  -9  -2   9      138.86      124.31      4.73 o 
  -8  -2   9      494.27      543.91     11.44 o 
  -7  -2   9      138.83      163.90      5.53 o 
  -6  -2   9      729.32      707.99     10.45 o 
  -5  -2   9        9.82       11.38      1.34 o 
  -4  -2   9     1557.20     1615.49     27.01 o 
  -3  -2   9      707.60      704.10     11.92 o 
  -2  -2   9      828.52      912.85     15.45 o 
  -1  -2   9     2514.64     2368.22     47.50 o 
   0  -2   9      830.61      933.07     14.57 o 
   1  -2   9     3868.22     4086.73     67.12 o 
   2  -2   9      498.69      504.52     10.56 o 
   3  -2   9        7.91       14.04      1.33 o 
   4  -2   9     1442.48     1525.76     25.15 o 
   5  -2   9      301.91      309.32      6.63 o 
   6  -2   9       62.14       65.19      2.86 o 
   7  -2   9      113.03      113.67      5.29 o 
   8  -2   9      376.87      364.69      6.71 o 
   9  -2   9     1157.42     1094.74     16.13 o 
  10  -2   9       76.32       73.70      2.72 o 
  11  -2   9      581.48      563.03      9.43 o 
  12  -2   9      309.46      313.36      6.01 o 
  13  -2   9       73.29       78.00      2.81 o 
  14  -2   9      198.73      201.04      4.47 o 
  15  -2   9      396.11      446.39     15.65 o 
 -17  -1   9       65.75       75.08      5.69 o 
 -16  -1   9       53.39       53.85      5.47 o 
 -15  -1   9      113.87      110.87      7.55 o 
 -14  -1   9        9.32        9.43      1.27 o 
 -13  -1   9      997.52      943.87     14.44 o 
 -12  -1   9      685.55      692.62     10.22 o 
 -11  -1   9      126.67      117.65      3.72 o 
 -10  -1   9      481.97      489.02     11.05 o 
  -9  -1   9      464.78      437.77     11.06 o 
  -8  -1   9      168.10      182.43      8.75 o 
  -7  -1   9      764.52      751.30     13.10 o 
  -6  -1   9      503.76      491.11      9.02 o 
  -5  -1   9      272.40      327.64      9.40 o 
  -4  -1   9     7262.18     7417.29    145.03 o 
  -3  -1   9       77.24       66.98      4.40 o 
  -2  -1   9      874.53      917.38     22.81 o 
  -1  -1   9      404.41      436.23      8.22 o 
   0  -1   9     1537.28     1629.25     24.17 o 
   1  -1   9     3279.73     3664.81     51.61 o 
   2  -1   9      242.76      297.66      5.74 o 
   3  -1   9      162.55      209.24      6.25 o 
   4  -1   9        3.48        8.95      1.43 o 
   5  -1   9       91.67      110.25      3.74 o 
   6  -1   9      480.84      436.13      7.70 o 
   7  -1   9      492.94      494.90      9.94 o 
   8  -1   9       15.08       16.66      1.92 o 
   9  -1   9       76.69       78.82      2.95 o 
  10  -1   9       65.46       67.69      2.70 o 
  11  -1   9      769.95      730.42     11.63 o 
  12  -1   9      158.08      144.79      3.71 o 
  13  -1   9      123.13      137.19      3.51 o 
  14  -1   9       44.42       54.26      2.39 o 
  15  -1   9      245.74      262.82      7.16 o 
 -17   0   9       81.59       83.40      5.91 o 
 -16   0   9      107.93      108.57      7.44 o 
 -15   0   9      395.51      395.05     10.02 o 
 -14   0   9      213.09      214.57      6.67 o 
 -13   0   9     1402.75     1338.68     19.32 o 
 -12   0   9        4.00        3.50      1.31 o 
 -11   0   9     1383.86     1335.29     27.58 o 
 -10   0   9      167.52      197.43     10.40 o 
  -9   0   9     1218.44     1102.08     35.72 o 
  -8   0   9      628.77      657.64     20.72 o 
  -7   0   9      307.54      265.15     10.04 o 
  -6   0   9      539.16      423.41     14.09 o 
  -5   0   9        9.48       14.32      2.31 o 
  -4   0   9      559.16      612.55     21.33 o 
  -3   0   9     2122.09     2140.09     37.86 o 
  -2   0   9      972.36     1003.85     18.53 o 
  -1   0   9     1595.13     1552.77     26.32 o 
   0   0   9     2677.36     2777.69     48.22 o 
   1   0   9      237.13      277.38      6.80 o 
   2   0   9     1582.16     1676.24     28.38 o 
   3   0   9      258.36      271.33      5.37 o 
   4   0   9     2023.66     2063.11     29.58 o 
   5   0   9       88.76       74.15      2.33 o 
   6   0   9      166.54      180.84      3.69 o 
   7   0   9      482.31      470.58      6.95 o 
   8   0   9        5.97        4.62      0.64 o 
   9   0   9      515.21      542.43      8.21 o 
  10   0   9      139.55      139.68      3.22 o 
  11   0   9       32.38       31.97      2.58 o 
  12   0   9      388.78      386.73      7.18 o 
  13   0   9       69.61       77.51      2.84 o 
  14   0   9      112.86      125.23      5.32 o 
  15   0   9      125.25      124.91      4.50 o 
 -17   1   9       64.44       81.21      5.91 o 
 -16   1   9       54.75       56.04      5.47 o 
 -15   1   9      113.82      120.32      4.64 o 
 -14   1   9        8.99        7.90      1.77 o 
 -13   1   9      999.21      962.98     17.12 o 
 -12   1   9      677.92      695.50     13.83 o 
 -11   1   9      128.92      116.88      7.12 o 
 -10   1   9      481.94      501.93     21.89 o 
  -9   1   9      470.13      475.17     27.14 o 
  -8   1   9      163.71      173.85      8.05 o 
  -7   1   9      765.43      806.62     23.61 o 
  -6   1   9      507.11      479.10     15.72 o 
  -5   1   9      273.16      330.63      9.55 o 
  -4   1   9     7270.18     7478.21    179.24 o 
  -3   1   9       75.42       68.92      5.59 o 
  -2   1   9      869.30     1002.18     26.57 o 
  -1   1   9      402.39      436.27     12.04 o 
   0   1   9     1552.63     1641.37     46.13 o 
   1   1   9     3260.51     3445.94     58.92 o 
   2   1   9      244.99      310.20      7.06 o 
   3   1   9      159.95      201.25      4.43 o 
   4   1   9        3.37       11.49      2.09 o 
   5   1   9       90.42       97.46      3.59 o 
   6   1   9      488.06      433.27      7.68 o 
   7   1   9      487.04      487.74      8.67 o 
   8   1   9       14.20       15.04      4.91 o 
   9   1   9       79.67       88.49      2.36 o 
  10   1   9       65.67       70.00      2.14 o 
  11   1   9      764.98      722.12     16.36 o 
  12   1   9      155.41      138.57      3.32 o 
  13   1   9      125.24      131.13      3.62 o 
  14   1   9       45.24       45.94      3.28 o 
  15   1   9      243.15      271.43     12.26 o 
 -16   2   9       66.30       76.55      7.00 o 
 -15   2   9      197.96      221.27      8.68 o 
 -14   2   9      279.13      255.07      6.68 o 
 -13   2   9      967.19      968.79     21.96 o 
 -12   2   9       83.96       89.40      8.44 o 
 -11   2   9     1596.28     1500.10     43.55 o 
 -10   2   9      926.16      874.93     35.90 o 
  -9   2   9      134.74      131.56      8.97 o 
  -8   2   9      495.69      533.62     18.04 o 
  -7   2   9      136.47      170.64      8.43 o 
  -6   2   9      736.57      704.21     18.22 o 
  -5   2   9       10.37       13.15      1.79 o 
  -4   2   9     1554.70     1591.60     33.47 o 
  -3   2   9      705.13      687.17     18.12 o 
  -2   2   9      820.12      920.17     24.49 o 
  -1   2   9     2494.76     2408.84     85.21 o 
   0   2   9      827.66      953.91     21.27 o 
   1   2   9     3882.58     4078.72     62.84 o 
   2   2   9      496.73      512.55     12.07 o 
   3   2   9        8.03       13.72      1.59 o 
   4   2   9     1436.92     1502.87     25.86 o 
   5   2   9      305.08      301.93     13.52 o 
   6   2   9       63.19       68.44      2.92 o 
   7   2   9      111.44      109.47      3.68 o 
   8   2   9      375.73      366.57      7.49 o 
   9   2   9     1154.87     1056.62     27.25 o 
  10   2   9       76.22       74.81      4.50 o 
  11   2   9      573.70      553.71     10.59 o 
  12   2   9      311.62      318.92      9.46 o 
  13   2   9       72.44       73.42      3.60 o 
 -16   3   9       66.92       70.70      4.38 o 
 -15   3   9       29.13       19.89      2.62 o 
 -14   3   9      163.04      183.76      6.36 o 
 -13   3   9      209.11      204.96      8.14 o 
 -12   3   9       24.75       17.22      3.91 o 
 -11   3   9       45.11       44.60      5.58 o 
 -10   3   9      139.08      149.13      8.10 o 
  -9   3   9     1447.86     1328.26     51.66 o 
  -8   3   9      396.67      387.88     18.17 o 
  -7   3   9      448.39      479.37     16.04 o 
  -6   3   9      156.52      148.41      9.41 o 
  -5   3   9     2024.11     2095.80     58.20 o 
  -4   3   9      830.87      783.28     22.15 o 
  -3   3   9     1494.09     1457.79     42.71 o 
  -2   3   9       41.17       57.32      7.68 o 
  -1   3   9     1081.43     1089.15     32.01 o 
   0   3   9      101.21       92.15      5.06 o 
   1   3   9      376.74      420.07     16.75 o 
   2   3   9     1286.34     1223.41     44.94 o 
   3   3   9      764.93      782.08     17.52 o 
   4   3   9       67.31       77.93      6.79 o 
   5   3   9      922.25      861.58     32.18 o 
   6   3   9       54.68       49.25      3.94 o 
   7   3   9      670.73      665.52     18.41 o 
   8   3   9       68.90       61.82      4.05 o 
   9   3   9       94.37      101.02      3.77 o 
  10   3   9      180.57      191.42      5.04 o 
  11   3   9      132.39      122.64      3.59 o 
  12   3   9       69.45       75.75      8.97 o 
 -15   4   9       55.54       55.74      9.30 o 
 -14   4   9      250.60      255.23     15.54 o 
 -13   4   9      150.84      158.26     12.70 o 
 -12   4   9       82.01       50.13      9.41 o 
 -11   4   9      188.01      162.64     14.45 o 
 -10   4   9       79.47       57.35      8.54 o 
  -5   4   9      293.99      277.56     19.04 o 
  -4   4   9      100.24       76.83      9.63 o 
  -3   4   9      210.19      217.80     15.54 o 
  -2   4   9      288.35      274.71     18.39 o 
  -1   4   9      216.12      213.42     14.67 o 
   0   4   9      873.62      854.79     43.78 o 
   1   4   9      407.18      388.10     24.08 o 
   2   4   9      318.75      281.72     18.83 o 
   3   4   9      640.26      620.75     19.67 o 
   5   4   9      461.52      450.71     19.04 o 
   6   4   9      604.68      563.22     23.42 o 
   7   4   9      568.52      579.40     13.72 o 
   8   4   9      102.40      108.32      8.54 o 
   9   4   9       81.95       79.91      4.04 o 
  10   4   9      287.29      289.97     10.39 o 
  11   4   9       54.60       61.26      2.94 o 
 -14   5   9        2.74        3.28      4.38 o 
 -13   5   9       46.01       50.78      7.66 o 
 -12   5   9      231.81      243.63     16.42 o 
 -11   5   9      300.55      285.00     18.17 o 
 -10   5   9       22.25       15.10      6.57 o 
   4   5   9     2081.96     1945.55     70.48 o 
   5   5   9      178.30      164.04      7.42 o 
   6   5   9      229.31      231.30      8.97 o 
   7   5   9        3.85       11.27      2.79 o 
   8   5   9        6.26       11.82      2.16 o 
   9   5   9       56.74       47.28      4.82 o 
  10   5   9        5.03        7.66      2.19 o 
  11   5   9       20.12       23.42      2.63 o 
 -12   6   9       72.54       85.15      8.97 o 
 -11   6   9       42.65       50.35      8.54 o 
 -10   6   9      424.14      426.63     22.11 o 
   0   6   9      219.89      183.00     11.82 o 
   1   6   9      505.69      480.48     21.67 o 
   2   6   9      570.37      516.81     23.20 o 
   3   6   9      223.23      217.14     12.70 o 
   4   6   9       67.21       63.26      7.00 o 
   5   6   9      332.51      317.84     15.54 o 
   6   6   9      223.55      221.09     12.04 o 
   7   6   9      242.23      255.89     12.91 o 
   8   6   9      115.78      103.69      9.63 o 
   9   6   9      130.71      145.20      6.68 o 
  10   6   9      173.84      179.28      7.88 o 
 -10   7   9       73.86       70.92      8.32 o 
  -9   7   9      143.86      150.16     11.82 o 
   0   7   9      216.02      234.00     12.04 o 
   1   7   9      106.49       98.50      8.54 o 
   2   7   9      130.58      134.84      8.97 o 
   3   7   9      385.67      376.94     17.29 o 
   4   7   9       79.25       72.45      7.00 o 
   5   7   9       48.27       49.25      5.47 o 
   6   7   9       42.73       45.97      5.25 o 
   7   7   9       50.54       49.25      5.03 o 
   8   7   9        3.76        6.70      2.96 o 
   9   7   9       32.47       32.62      3.06 o 
   1   8   9      101.09      105.95      7.44 o 
   2   8   9       31.28       27.58      3.94 o 
   3   8   9       45.49       60.85      5.47 o 
   4   8   9      117.35      129.15      7.44 o 
   5   8   9       42.05       45.53      4.38 o 
   6   8   9        4.23        3.72      1.97 o 
  -6  -8  10       72.04       75.52      5.69 o 
  -5  -8  10       20.91       19.48      3.50 o 
  -4  -8  10       11.55        8.32      3.06 o 
  -3  -8  10       29.26       31.25      2.18 o 
  -2  -8  10       50.50       48.93      2.63 o 
  -1  -8  10       22.79       20.35      2.53 o 
   0  -8  10       70.89       61.80      2.66 o 
   1  -8  10       58.74       59.02      2.56 o 
   2  -8  10      352.78      350.89     15.76 o 
  -9  -7  10       62.84       70.04      4.79 o 
  -8  -7  10       78.78       77.81      7.44 o 
  -7  -7  10       39.71       35.80      4.05 o 
  -6  -7  10      226.86      220.27      6.76 o 
  -5  -7  10       69.24       64.25      2.62 o 
  -4  -7  10      218.51      204.12      5.07 o 
  -3  -7  10      224.02      220.30      5.35 o 
  -2  -7  10      193.88      196.86      5.01 o 
  -1  -7  10       22.37       19.21      2.70 o 
   0  -7  10       26.84       23.17      2.84 o 
   1  -7  10      291.72      283.16      7.15 o 
   2  -7  10       18.13       20.93      1.55 o 
   3  -7  10      263.03      245.39      5.88 o 
   4  -7  10      101.28      109.10      4.86 o 
   5  -7  10      151.02      154.30      5.89 o 
   6  -7  10      116.94      130.83      5.05 o 
   7  -7  10      102.90      109.23      5.47 o 
   8  -7  10      145.65      164.83      6.79 o 
 -12  -6  10      115.71      118.64      9.41 o 
 -11  -6  10        7.24        9.62      6.35 o 
 -10  -6  10        6.95        7.77      3.61 o 
  -9  -6  10       79.83       90.08      4.36 o 
  -8  -6  10      109.12      118.53      3.70 o 
  -7  -6  10      123.34      136.72      4.07 o 
  -6  -6  10       36.72       41.41      1.90 o 
  -5  -6  10      239.83      239.60      4.13 o 
  -4  -6  10       10.70        9.16      1.03 o 
  -3  -6  10      589.49      563.89      7.80 o 
  -2  -6  10      165.62      157.30      2.81 o 
  -1  -6  10      122.22      129.67      2.55 o 
   0  -6  10       44.62       45.62      1.84 o 
   1  -6  10      312.40      299.79      6.82 o 
   2  -6  10      123.28      128.91      3.96 o 
   3  -6  10       73.68       71.71      4.00 o 
   4  -6  10        6.97        8.86      1.60 o 
   5  -6  10      530.10      544.81     10.81 o 
   6  -6  10      347.71      332.51     15.74 o 
   7  -6  10       73.44       78.73      4.03 o 
   8  -6  10      103.79      103.85      4.93 o 
   9  -6  10        4.85        5.13      1.58 o 
  10  -6  10       97.32      107.48      6.13 o 
 -13  -5  10      165.98      159.79     11.82 o 
 -12  -5  10      216.48      213.64     14.67 o 
 -11  -5  10      398.84      397.11     20.39 o 
 -10  -5  10      134.81      139.61      4.41 o 
  -9  -5  10      295.14      285.62      7.12 o 
  -8  -5  10      196.83      188.65      7.11 o 
  -7  -5  10       53.61       56.53      1.79 o 
  -6  -5  10      682.96      664.99      7.14 o 
  -5  -5  10      709.37      676.81      7.73 o 
  -4  -5  10      549.41      538.88      6.08 o 
  -3  -5  10      747.75      711.18     10.28 o 
  -2  -5  10      715.40      664.52      9.54 o 
  -1  -5  10      382.45      366.08      5.49 o 
   0  -5  10     1003.81      980.24     14.20 o 
   1  -5  10      176.02      194.99      5.83 o 
   2  -5  10      932.32      832.25     15.47 o 
   3  -5  10      520.56      489.74     15.53 o 
   4  -5  10     1434.30     1373.54     36.47 o 
   5  -5  10      161.84      165.47     14.23 o 
   6  -5  10      445.63      413.95     13.73 o 
   7  -5  10       17.21       15.96      3.10 o 
   8  -5  10       62.96       59.16      4.83 o 
   9  -5  10      100.08      116.02      6.32 o 
  10  -5  10       87.91       89.35      5.26 o 
  11  -5  10        7.18        7.54      2.09 o 
 -15  -4  10       18.49       20.80      2.19 o 
 -14  -4  10      174.65      198.49      7.12 o 
 -13  -4  10       86.82      103.74      4.48 o 
 -12  -4  10       67.57       70.68      3.17 o 
 -11  -4  10       25.74       21.66      2.00 o 
 -10  -4  10      118.39      112.97      3.00 o 
  -9  -4  10      299.60      252.20      4.33 o 
  -8  -4  10      786.12      744.52      8.69 o 
  -7  -4  10       47.04       50.16      1.75 o 
  -6  -4  10       94.62       99.36      2.41 o 
  -5  -4  10      327.04      325.71      4.36 o 
  -4  -4  10     1549.39     1489.45     16.68 o 
  -3  -4  10      134.74      155.98      3.08 o 
  -2  -4  10      282.05      291.35      5.59 o 
  -1  -4  10       50.11       54.08      2.85 o 
   0  -4  10        4.16        8.60      1.51 o 
   1  -4  10      274.37      267.44      7.64 o 
   2  -4  10     2382.64     2226.05     48.24 o 
   3  -4  10       75.47       81.52      5.61 o 
   4  -4  10      922.60      879.30     24.78 o 
   5  -4  10     1003.91      969.56     27.11 o 
   6  -4  10      415.79      393.72     11.33 o 
   7  -4  10      192.41      184.39     12.37 o 
   8  -4  10      381.33      363.02     12.51 o 
   9  -4  10      887.44      897.53     32.40 o 
  10  -4  10       11.46       10.00      3.61 o 
  11  -4  10      109.82      120.53      6.08 o 
  12  -4  10       12.15       13.67      2.46 o 
  13  -4  10      140.51      147.97      7.88 o 
 -16  -3  10      358.36      446.55     16.20 o 
 -15  -3  10       50.22       59.10      4.82 o 
 -14  -3  10       92.79       89.55      3.31 o 
 -13  -3  10       63.49       66.08      3.25 o 
 -12  -3  10       26.76       28.89      2.43 o 
 -11  -3  10      487.03      468.01      7.84 o 
 -10  -3  10      479.70      438.97      6.78 o 
  -9  -3  10      101.03       93.38      2.75 o 
  -8  -3  10      317.53      322.27      5.65 o 
  -7  -3  10       36.67       34.41      1.78 o 
  -6  -3  10     1522.02     1505.16     18.10 o 
  -5  -3  10      709.42      686.17      8.66 o 
  -4  -3  10      303.04      281.46      4.67 o 
  -3  -3  10      435.58      408.64      6.40 o 
  -2  -3  10       23.82       24.75      1.76 o 
  -1  -3  10      435.18      413.90      8.11 o 
   0  -3  10      122.68      133.43      4.73 o 
   1  -3  10     1119.62     1225.18     22.44 o 
   2  -3  10     1623.82     1567.66     25.36 o 
   3  -3  10      399.85      382.73      9.14 o 
   4  -3  10       54.58       64.45      3.12 o 
   5  -3  10      120.19      129.04      4.30 o 
   6  -3  10       56.08       62.15      3.77 o 
   7  -3  10      580.01      547.21     12.31 o 
   8  -3  10      358.57      334.90      6.29 o 
   9  -3  10      567.12      549.71      9.93 o 
  10  -3  10      461.63      416.03      7.31 o 
  11  -3  10      168.27      174.11      3.93 o 
  12  -3  10      108.90      109.27      3.18 o 
  13  -3  10       13.61       12.44      1.66 o 
  14  -3  10      164.86      166.01      5.96 o 
 -16  -2  10       55.87       71.14      5.69 o 
 -14  -2  10      115.35      117.09      5.55 o 
 -13  -2  10       13.66       12.29      3.20 o 
 -12  -2  10      280.31      258.12      4.86 o 
 -11  -2  10       36.47       33.25      3.13 o 
 -10  -2  10     1275.16     1223.77     22.22 o 
  -9  -2  10     1930.87     1786.91     33.33 o 
  -8  -2  10      395.31      389.92      8.05 o 
  -7  -2  10     1214.22     1130.41     17.69 o 
  -6  -2  10      597.04      610.16     10.47 o 
  -5  -2  10      855.07      848.59     11.35 o 
  -4  -2  10      127.50      110.38      3.52 o 
  -3  -2  10     1973.93     1954.86     30.36 o 
  -2  -2  10      304.95      299.86      5.57 o 
  -1  -2  10      337.27      429.67      7.41 o 
   0  -2  10      967.94      970.64     14.04 o 
   1  -2  10     3356.56     3380.79     51.21 o 
   2  -2  10     1202.84     1324.05     20.96 o 
   3  -2  10      779.22      795.98     14.32 o 
   4  -2  10      704.61      661.18     12.06 o 
   5  -2  10      835.88      847.74     14.50 o 
   6  -2  10      153.31      148.47      4.18 o 
   7  -2  10      878.13      874.48     13.46 o 
   8  -2  10     1345.72     1291.93     23.16 o 
   9  -2  10      280.63      277.14      5.20 o 
  10  -2  10      266.78      258.52      5.45 o 
  11  -2  10      815.58      796.16     12.64 o 
  12  -2  10      171.64      168.15      3.92 o 
  13  -2  10       27.81       27.45      1.72 o 
  14  -2  10      296.03      310.40      7.00 o 
  15  -2  10      169.75      178.62      8.76 o 
 -16  -1  10       76.30       79.24      6.35 o 
 -15  -1  10       46.03       48.83      3.67 o 
 -14  -1  10      268.13      274.67      6.76 o 
 -13  -1  10       94.34       84.61      2.65 o 
 -12  -1  10      268.42      267.22      6.17 o 
 -11  -1  10     1819.47     1800.83     23.68 o 
 -10  -1  10      144.68      161.84      6.14 o 
  -9  -1  10     2130.13     1978.99     45.84 o 
  -8  -1  10      401.51      412.67     10.37 o 
  -7  -1  10       92.91       92.58      2.98 o 
  -6  -1  10      163.42      189.43      7.39 o 
  -5  -1  10      496.55      475.34     12.23 o 
  -4  -1  10     1249.32     1292.78     24.42 o 
  -3  -1  10       79.65       69.23      2.30 o 
  -2  -1  10      862.45      901.49     13.73 o 
  -1  -1  10     1005.03     1065.08     16.10 o 
   0  -1  10      233.90      244.78      4.58 o 
   1  -1  10      859.25      857.60     13.28 o 
   2  -1  10     2602.74     2792.83     39.24 o 
   3  -1  10     1536.57     1621.41     23.28 o 
   4  -1  10     1137.28     1042.68     19.31 o 
   5  -1  10      188.68      191.59      3.66 o 
   6  -1  10      271.98      288.74      5.34 o 
   7  -1  10      178.34      172.48      4.31 o 
   8  -1  10     1021.09     1027.04     17.16 o 
   9  -1  10       12.40        8.72      2.02 o 
  10  -1  10      138.74      136.25      5.26 o 
  11  -1  10      516.72      518.62      8.30 o 
  12  -1  10      986.18     1019.76     15.34 o 
  13  -1  10       20.67       19.26      1.83 o 
  14  -1  10      417.90      456.38     12.86 o 
  15  -1  10      103.62      120.76      4.95 o 
 -17   0  10       30.42       24.95      3.28 o 
 -16   0  10       90.75       87.34      6.79 o 
 -15   0  10       26.53       26.07      3.30 o 
 -14   0  10      219.07      195.16      4.66 o 
 -13   0  10       71.11       71.54      2.94 o 
 -12   0  10      253.19      263.83      5.92 o 
 -11   0  10      108.31      123.90      5.40 o 
 -10   0  10      602.12      566.35     25.72 o 
  -9   0  10      405.17      431.66     19.48 o 
  -8   0  10      195.70      155.77      7.52 o 
  -7   0  10     1033.99      978.60     29.18 o 
  -6   0  10      100.34       76.64      5.21 o 
  -5   0  10      116.53      155.07      6.94 o 
  -4   0  10        0.11        4.68      1.11 o 
  -3   0  10     3008.24     3067.11     53.58 o 
  -2   0  10      486.23      463.71     11.54 o 
  -1   0  10     3986.42     3670.09     76.90 o 
   0   0  10     3401.85     3549.03     54.36 o 
   1   0  10     2347.68     2605.61     40.38 o 
   2   0  10     1093.74     1260.76     18.55 o 
   3   0  10        3.05       12.67      1.05 o 
   4   0  10     2972.34     3167.02     46.76 o 
   5   0  10        6.63        8.86      1.59 o 
   6   0  10      230.70      214.02      3.94 o 
   7   0  10      587.96      586.62      7.95 o 
   8   0  10      383.39      426.18      8.96 o 
   9   0  10      684.05      709.70     10.28 o 
  10   0  10       82.19       89.46      3.09 o 
  11   0  10      510.65      524.52      9.01 o 
  12   0  10        1.44        1.98      1.50 o 
  13   0  10       25.26       27.38      1.95 o 
  14   0  10       18.34       21.05      2.65 o 
  15   0  10       30.87       32.57      2.79 o 
 -17   1  10       30.34       21.67      3.28 o 
 -16   1  10       77.00       79.90      6.35 o 
 -15   1  10       44.82       47.09      2.86 o 
 -14   1  10      268.40      257.20      7.40 o 
 -13   1  10       95.61       89.52      4.44 o 
 -12   1  10      273.53      281.85      7.02 o 
 -11   1  10     1816.20     1726.54     61.78 o 
 -10   1  10      142.81      156.95     10.29 o 
  -9   1  10     2131.99     2022.60     72.67 o 
  -8   1  10      401.90      413.70     14.62 o 
  -7   1  10       90.23       84.49      5.89 o 
  -6   1  10      164.76      190.81      8.15 o 
  -5   1  10      492.79      497.94     15.93 o 
  -4   1  10     1255.54     1335.70     34.98 o 
  -3   1  10       79.86       63.47      3.39 o 
  -2   1  10      859.14      866.23     16.30 o 
  -1   1  10      998.92     1053.51     19.70 o 
   0   1  10      231.98      248.47      5.11 o 
   1   1  10      866.52      901.68     15.91 o 
   2   1  10     2588.96     2749.87     42.99 o 
   3   1  10     1532.78     1590.68     25.82 o 
   4   1  10     1145.98     1035.05     14.33 o 
   5   1  10      190.20      191.23      4.08 o 
   6   1  10      265.31      273.78      4.98 o 
   7   1  10      176.68      169.32      3.52 o 
   8   1  10     1035.64     1037.58     13.24 o 
   9   1  10       12.48        8.49      1.02 o 
  10   1  10      141.23      135.59      3.21 o 
  11   1  10      512.60      524.85      7.96 o 
  12   1  10      989.30     1012.10     16.46 o 
  13   1  10       21.57       21.65      2.43 o 
  14   1  10      415.61      436.48     18.83 o 
  15   1  10      103.46      117.55      6.79 o 
 -16   2  10       56.20       67.66      2.86 o 
 -15   2  10       24.65       31.54      2.44 o 
 -14   2  10      115.33      127.25      5.26 o 
 -13   2  10       14.09       12.08      3.86 o 
 -12   2  10      279.78      258.32      8.59 o 
 -11   2  10       35.54       36.01      5.44 o 
 -10   2  10     1283.31     1271.42     35.10 o 
  -9   2  10     1929.62     1799.11     65.89 o 
  -8   2  10      393.67      428.71     14.73 o 
  -7   2  10     1211.32     1126.53     33.33 o 
  -6   2  10      595.12      629.76     16.53 o 
  -5   2  10      858.12      847.75     19.13 o 
  -4   2  10      129.01      112.31      4.38 o 
  -3   2  10     1968.15     1906.61     40.03 o 
  -2   2  10      303.31      297.79      8.14 o 
  -1   2  10      340.61      442.45     11.58 o 
   0   2  10      960.75      994.37     27.38 o 
   1   2  10     3344.98     3479.12     57.30 o 
   2   2  10     1207.87     1319.19     23.30 o 
   3   2  10      784.41      818.72     14.81 o 
   4   2  10      705.58      647.23     12.09 o 
   5   2  10      843.73      835.07     15.92 o 
   6   2  10      152.98      143.62      4.66 o 
   7   2  10      880.05      869.49     14.95 o 
   8   2  10     1346.58     1328.24     24.20 o 
   9   2  10      288.23      293.28      5.19 o 
  10   2  10      273.37      273.54      5.57 o 
  11   2  10      822.31      819.80     17.06 o 
  12   2  10      172.60      171.49      5.89 o 
  13   2  10       29.88       29.33      4.16 o 
 -16   3  10      353.41      453.33     15.76 o 
 -15   3  10       48.77       45.09      3.40 o 
 -14   3  10       90.22       80.32      4.34 o 
 -13   3  10       65.55       70.88      5.62 o 
 -12   3  10       27.34       31.74      3.55 o 
 -11   3  10      480.20      437.23     12.58 o 
 -10   3  10      484.14      451.27     24.19 o 
  -9   3  10       97.97      112.06      7.15 o 
  -8   3  10      316.45      314.55     15.98 o 
  -7   3  10       38.30       42.25      5.69 o 
  -6   3  10     1527.10     1513.67     55.82 o 
  -5   3  10      710.33      681.55     22.13 o 
  -4   3  10      304.09      272.24     12.37 o 
  -3   3  10      431.15      406.10     15.87 o 
  -2   3  10       25.06       28.68      2.96 o 
  -1   3  10      435.78      369.74     13.98 o 
   0   3  10      123.54      125.52      5.78 o 
   1   3  10     1115.67     1112.24     55.05 o 
   2   3  10     1625.83     1538.76     66.11 o 
   3   3  10      394.28      365.78     13.20 o 
   4   3  10       55.01       61.07      6.13 o 
   5   3  10      119.57      125.43      8.32 o 
   6   3  10       57.75       58.45      6.13 o 
   7   3  10      587.29      540.50     12.57 o 
   8   3  10      355.87      347.54      7.99 o 
   9   3  10      567.87      533.95     10.59 o 
  10   3  10      464.04      407.38      7.40 o 
  11   3  10      168.96      178.36      7.44 o 
  12   3  10      105.02      101.17      4.68 o 
 -15   4  10       18.47       15.05      2.08 o 
 -14   4  10      177.34      200.95     12.48 o 
 -13   4  10       86.66       97.63     10.29 o 
 -12   4  10       67.42       81.43     10.51 o 
 -11   4  10       26.23        8.97      7.88 o 
 -10   4  10      118.42       99.38     11.82 o 
  -9   4  10      303.37      268.37     16.64 o 
  -3   4  10      133.52      157.17     12.91 o 
  -2   4  10      281.80      283.25     19.04 o 
  -1   4  10       50.26       54.07      8.10 o 
   0   4  10        4.20        3.06      3.72 o 
   1   4  10      274.66      278.44     18.39 o 
   2   4  10     2379.82     2276.96    106.16 o 
   3   4  10       76.03       87.56      7.44 o 
   4   4  10      915.16      885.00     33.49 o 
   5   4  10     1008.01      986.13     36.77 o 
   6   4  10      413.64      381.05     10.10 o 
   7   4  10      193.15      179.97      8.04 o 
   8   4  10      376.76      351.52      9.28 o 
   9   4  10      884.45      852.83     22.61 o 
  10   4  10       11.08       10.34      2.44 o 
  11   4  10      110.82      110.11      5.14 o 
 -13   5  10      167.48      181.68     12.26 o 
 -12   5  10      212.62      219.11     15.32 o 
 -11   5  10      392.75      419.40     22.55 o 
 -10   5  10      138.57      132.21     12.91 o 
  -9   5  10      299.45      286.10     17.73 o 
   3   5  10      520.06      480.70     21.67 o 
   4   5  10     1430.52     1347.09     50.13 o 
   5   5  10      161.63      154.36      7.11 o 
   6   5  10      443.21      412.78     13.31 o 
   7   5  10       19.00       19.37      2.35 o 
   8   5  10       62.37       68.87      4.46 o 
   9   5  10      101.60       87.56      6.35 o 
  10   5  10       88.79       88.87      5.25 o 
 -12   6  10      113.06      145.35     10.51 o 
 -11   6  10        7.59       22.11      7.44 o 
 -10   6  10        7.67       10.07      7.44 o 
  -9   6  10       80.26       87.78     10.51 o 
   0   6  10       46.79       45.97      6.35 o 
   1   6  10      314.33      292.45     15.10 o 
   2   6  10      126.55      133.31     10.07 o 
   3   6  10       71.41       62.39      7.00 o 
   4   6  10        6.75        5.03      3.28 o 
   5   6  10      530.15      553.59     23.20 o 
   6   6  10      345.20      329.66     15.54 o 
   7   6  10       72.88       78.11      4.79 o 
   8   6  10      104.92      113.44      5.08 o 
   9   6  10        4.47        4.32      2.63 o 
  10   6  10       98.06      118.86      5.47 o 
  -9   7  10       62.26       86.03      9.19 o 
  -8   7  10       78.74       84.27      9.63 o 
  -7   7  10       39.09       39.18      7.88 o 
   0   7  10       26.18       21.23      4.60 o 
   1   7  10      292.26      290.48     14.23 o 
   2   7  10       18.67       12.70      3.94 o 
   3   7  10      261.85      234.88     12.48 o 
   4   7  10      100.09       98.28      7.66 o 
   5   7  10      151.08      164.61      9.19 o 
   6   7  10      116.45      130.24      7.88 o 
   7   7  10      100.78      111.63      4.79 o 
   8   7  10      146.30      165.42      5.64 o 
   1   8  10       58.97       73.33      5.69 o 
   2   8  10      353.96      357.02     14.88 o 
   3   8  10       18.50       21.45      3.28 o 
   4   8  10       53.29       60.42      5.03 o 
   5   8  10       47.22       49.25      4.16 o 
  -4  -8  11       89.07       82.96      6.13 o 
  -3  -8  11      139.57      151.04      8.76 o 
  -2  -8  11        6.89        2.41      2.63 o 
  -1  -8  11      288.11      285.44     13.57 o 
   0  -8  11       88.65       86.25      6.35 o 
  -9  -7  11      262.85      280.19     13.35 o 
  -8  -7  11       53.22       46.81      5.14 o 
  -7  -7  11      347.87      362.26     13.24 o 
  -6  -7  11      396.06      406.07     25.50 o 
  -5  -7  11       69.82       67.94      4.71 o 
  -4  -7  11       93.56       83.28      3.09 o 
  -3  -7  11       84.72       86.72      3.07 o 
  -2  -7  11      243.77      234.66      5.59 o 
  -1  -7  11      396.15      392.64      8.75 o 
   0  -7  11       32.49       35.99      2.69 o 
   1  -7  11        8.02        7.36      1.08 o 
   2  -7  11      141.07      143.41      6.90 o 
   3  -7  11       90.22      108.04      4.70 o 
   4  -7  11      132.27      126.02      5.09 o 
   5  -7  11      239.37      260.50      8.05 o 
   6  -7  11       24.43       27.65      2.52 o 
   7  -7  11       92.70       98.07      5.03 o 
 -11  -6  11       87.55      108.35      9.41 o 
 -10  -6  11      110.13      125.43     10.51 o 
  -9  -6  11      144.79      151.05      7.72 o 
  -8  -6  11      241.89      238.17      6.51 o 
  -7  -6  11       35.18       40.08      2.77 o 
  -6  -6  11      265.84      240.15      6.15 o 
  -5  -6  11      243.90      243.98      5.47 o 
  -4  -6  11       64.03       52.50      1.99 o 
  -3  -6  11        1.24        2.13      0.74 o 
  -2  -6  11      114.01      109.93      3.88 o 
  -1  -6  11      245.81      231.08      5.03 o 
   0  -6  11      598.07      573.18      8.39 o 
   1  -6  11      401.77      368.21      6.78 o 
   2  -6  11       16.96       24.41      1.60 o 
   3  -6  11      851.66      871.36     13.77 o 
   4  -6  11      452.74      422.45      8.86 o 
   5  -6  11       22.71       29.71      2.24 o 
   6  -6  11      105.02      105.91      7.32 o 
   7  -6  11      178.96      192.06      7.98 o 
   8  -6  11        7.23       10.59      2.51 o 
   9  -6  11       20.17       21.62      2.05 o 
 -13  -5  11       10.36       15.26      5.36 o 
 -12  -5  11       54.47       62.17      7.88 o 
 -11  -5  11       31.79       24.34      5.17 o 
 -10  -5  11      766.79      764.01     14.79 o 
  -9  -5  11      146.73      140.50      4.47 o 
  -8  -5  11        4.67        6.60      1.86 o 
  -7  -5  11      158.53      173.82      4.28 o 
  -6  -5  11       86.70       83.45      1.81 o 
  -5  -5  11      217.47      226.26      3.57 o 
  -4  -5  11      626.63      596.33      6.87 o 
  -3  -5  11      387.26      399.78      5.59 o 
  -2  -5  11        1.14        3.34      1.23 o 
  -1  -5  11       24.11       30.09      1.44 o 
   0  -5  11      243.20      218.34      3.79 o 
   1  -5  11      428.97      426.72      8.02 o 
   2  -5  11      260.67      269.76      5.54 o 
   3  -5  11      143.12      148.76     13.79 o 
   4  -5  11      827.86      804.28     23.19 o 
   5  -5  11     1220.18     1136.30     30.76 o 
   6  -5  11      526.36      521.87     16.37 o 
   7  -5  11       73.22       61.10      4.79 o 
   8  -5  11      410.83      395.52     12.60 o 
   9  -5  11       29.72       31.52      3.46 o 
  10  -5  11       24.60       23.10      2.86 o 
  11  -5  11      192.22      198.76      9.63 o 
 -14  -4  11       41.38       41.52      2.62 o 
 -13  -4  11       22.22       26.22      2.27 o 
 -12  -4  11       37.14       51.64      2.61 o 
 -11  -4  11      743.06      726.45     14.24 o 
 -10  -4  11      825.82      787.64     15.49 o 
  -9  -4  11      193.17      197.22      3.65 o 
  -8  -4  11      584.30      562.44      6.89 o 
  -7  -4  11       11.91        9.82      0.89 o 
  -6  -4  11      172.38      174.72      2.78 o 
  -5  -4  11      844.54      833.52      9.96 o 
  -4  -4  11      718.25      699.89      8.98 o 
  -3  -4  11      257.39      267.15      4.48 o 
  -2  -4  11      110.02      115.84      2.94 o 
  -1  -4  11      771.22      739.81     14.31 o 
   0  -4  11      400.89      365.87      8.73 o 
   1  -4  11      281.46      250.68      9.95 o 
   2  -4  11      260.98      262.23     10.32 o 
   3  -4  11      351.85      357.41      8.43 o 
   4  -4  11      223.86      216.60      7.23 o 
   5  -4  11       50.38       58.36      4.99 o 
   6  -4  11      977.90      879.27     31.08 o 
   7  -4  11       15.96       21.81      3.39 o 
   8  -4  11     1124.75     1039.10     28.74 o 
   9  -4  11      140.02      142.23      6.94 o 
  10  -4  11      100.14      111.42      7.00 o 
  11  -4  11       56.04       56.51      6.68 o 
  12  -4  11       34.04       31.18      3.08 o 
 -15  -3  11       93.08       98.50      5.47 o 
 -14  -3  11       85.61      108.29      6.24 o 
 -13  -3  11       13.83       13.37      3.31 o 
 -12  -3  11      348.29      322.36      7.85 o 
 -11  -3  11      191.47      201.67      4.41 o 
 -10  -3  11      454.17      439.01      6.39 o 
  -9  -3  11       97.92      106.88      2.62 o 
  -8  -3  11      384.93      381.41      7.23 o 
  -7  -3  11      375.54      377.97      6.45 o 
  -6  -3  11      118.86      110.15      3.24 o 
  -5  -3  11     1224.53     1155.37     14.79 o 
  -4  -3  11      785.20      806.29     10.59 o 
  -3  -3  11     2184.99     2177.63     24.82 o 
  -2  -3  11     1499.56     1388.62     21.31 o 
  -1  -3  11      139.17      158.67      3.78 o 
   0  -3  11       72.79       92.06      2.65 o 
   1  -3  11      108.48      115.54      4.04 o 
   2  -3  11      590.88      592.82     13.67 o 
   3  -3  11      326.18      315.27      6.86 o 
   4  -3  11      260.85      259.71      6.77 o 
   5  -3  11      307.07      296.05      7.52 o 
   6  -3  11      201.60      215.75      5.66 o 
   7  -3  11      271.01      254.46      5.13 o 
   8  -3  11      140.84      145.21      3.74 o 
   9  -3  11       52.10       57.31      2.39 o 
  10  -3  11       46.68       39.67      1.94 o 
  11  -3  11       75.98       70.58      3.95 o 
  12  -3  11       90.08       91.42      3.68 o 
  13  -3  11       19.46       19.11      1.41 o 
 -16  -2  11      168.49      196.57      8.97 o 
 -15  -2  11       30.15       45.78      7.44 o 
 -14  -2  11       41.71       34.82      2.70 o 
 -13  -2  11       71.01       79.66      3.03 o 
 -12  -2  11       60.69       55.58      2.13 o 
 -11  -2  11      146.53      136.82      3.64 o 
 -10  -2  11      654.91      622.76     10.03 o 
  -9  -2  11      792.70      728.74     12.68 o 
  -8  -2  11      203.85      189.72      5.63 o 
  -7  -2  11      712.95      713.62     11.86 o 
  -6  -2  11      110.50      126.33      3.02 o 
  -5  -2  11      781.61      740.47     11.69 o 
  -4  -2  11      363.31      356.16      5.62 o 
  -3  -2  11     2000.32     2113.92     27.87 o 
  -2  -2  11      799.26      791.76     11.53 o 
  -1  -2  11       77.92       70.99      2.08 o 
   0  -2  11        9.90       11.53      0.97 o 
   1  -2  11     1344.35     1407.92     19.78 o 
   2  -2  11     2149.84     2177.12     31.25 o 
   3  -2  11     2628.03     2670.56     43.02 o 
   4  -2  11      209.11      195.81      4.83 o 
   5  -2  11      189.76      181.18      4.73 o 
   6  -2  11      884.65      851.93     13.17 o 
   7  -2  11     1433.73     1377.13     18.78 o 
   8  -2  11      240.88      245.39      4.97 o 
   9  -2  11      350.08      325.95      5.78 o 
  10  -2  11      507.03      492.55      7.82 o 
  11  -2  11      133.52      130.83      3.45 o 
  12  -2  11       86.25       84.35      2.89 o 
  13  -2  11        3.93        4.73      1.44 o 
  14  -2  11      132.42      142.18      5.57 o 
 -16  -1  11       31.57       32.18      4.16 o 
 -15  -1  11       64.65       67.15      6.35 o 
 -14  -1  11      187.36      198.43      4.32 o 
 -13  -1  11      138.36      140.13      3.69 o 
 -12  -1  11       30.82       36.74      1.96 o 
 -11  -1  11     1055.33     1014.10     15.70 o 
 -10  -1  11     1434.63     1330.29     34.60 o 
  -9  -1  11      365.45      331.88     16.75 o 
  -8  -1  11       57.67       50.19      3.33 o 
  -7  -1  11      443.06      426.11      9.69 o 
  -6  -1  11      422.77      452.04      8.65 o 
  -5  -1  11       85.79       82.98      2.91 o 
  -4  -1  11       67.71       63.69      2.04 o 
  -3  -1  11     1486.33     1418.85     18.51 o 
  -2  -1  11      908.84      914.98     13.74 o 
  -1  -1  11      980.07      969.65     22.10 o 
   0  -1  11      851.51      887.91     13.54 o 
   1  -1  11     2786.24     2832.15     39.68 o 
   2  -1  11      608.69      600.78      8.70 o 
   3  -1  11      547.30      514.88     10.15 o 
   4  -1  11      255.38      262.77      6.44 o 
   5  -1  11       66.51       70.79      2.21 o 
   6  -1  11      238.86      227.64      5.32 o 
   7  -1  11     1641.54     1626.78     23.91 o 
   8  -1  11      253.45      250.41      4.82 o 
   9  -1  11      867.11      817.70     12.90 o 
  10  -1  11       87.29       87.09      2.99 o 
  11  -1  11      319.20      294.93      5.82 o 
  12  -1  11       76.71       85.26      2.63 o 
  13  -1  11       92.07       98.36      4.58 o 
  14  -1  11      114.66      116.60      4.17 o 
  15  -1  11      124.24      131.12      7.00 o 
 -16   0  11       34.88       43.15      3.46 o 
 -15   0  11      107.18      112.71      4.07 o 
 -14   0  11       22.37       20.44      1.75 o 
 -13   0  11      280.42      228.61      5.22 o 
 -12   0  11      816.22      800.85     13.76 o 
 -11   0  11     2295.81     2199.45     38.41 o 
 -10   0  11      114.50      123.87      5.16 o 
  -9   0  11       91.91       73.77      7.22 o 
  -8   0  11       37.41       37.32      4.27 o 
  -7   0  11      403.18      415.25     19.48 o 
  -6   0  11       46.89       40.46      4.05 o 
  -5   0  11       64.85       65.45      2.97 o 
  -4   0  11      535.05      479.57      7.88 o 
  -3   0  11     1392.53     1381.68     19.92 o 
  -2   0  11     3286.28     3290.59     43.09 o 
  -1   0  11        0.29        3.73      0.77 o 
   0   0  11      389.94      436.19      7.30 o 
   1   0  11       25.63       25.43      1.41 o 
   2   0  11        6.90        3.73      0.82 o 
   3   0  11      404.53      380.49      6.82 o 
   4   0  11       40.83       36.23      1.56 o 
   5   0  11       19.88       26.05      1.26 o 
   6   0  11     2298.85     2294.97     29.64 o 
   7   0  11      153.12      153.66      3.29 o 
   8   0  11      216.06      219.84      4.15 o 
   9   0  11       58.61       63.29      2.76 o 
  10   0  11     1117.99     1128.34     16.86 o 
  11   0  11       76.21       82.67      3.22 o 
  12   0  11       91.42       93.89      3.57 o 
  13   0  11       38.61       38.09      2.54 o 
  14   0  11       23.15       25.27      2.22 o 
  15   0  11      148.08      151.26      7.66 o 
 -16   1  11       29.59       27.23      2.79 o 
 -15   1  11       64.72       64.31      3.31 o 
 -14   1  11      187.20      190.01      6.18 o 
 -13   1  11      135.17      142.52      4.11 o 
 -12   1  11       29.84       35.57      2.72 o 
 -11   1  11     1056.19     1015.63     23.71 o 
 -10   1  11     1430.08     1467.24     38.60 o 
  -9   1  11      362.45      343.45     16.64 o 
  -8   1  11       55.88       44.00      5.69 o 
  -7   1  11      442.06      447.68     15.36 o 
  -6   1  11      419.84      448.88     15.46 o 
  -5   1  11       88.29       80.82      6.79 o 
  -4   1  11       64.65       52.32      3.32 o 
  -3   1  11     1491.87     1418.68     29.07 o 
  -2   1  11      912.14      920.50     17.32 o 
  -1   1  11      972.87      972.69     16.11 o 
   0   1  11      849.63      883.69     13.66 o 
   1   1  11     2795.73     2798.48     39.87 o 
   2   1  11      618.76      603.51     10.45 o 
   3   1  11      542.70      509.80      7.78 o 
   4   1  11      259.56      280.97      5.06 o 
   5   1  11       66.07       71.80      2.31 o 
   6   1  11      244.08      230.72      4.57 o 
   7   1  11     1628.95     1664.16     22.50 o 
   8   1  11      254.52      242.12      4.53 o 
   9   1  11      872.13      839.60     11.59 o 
  10   1  11       88.37       89.42      4.11 o 
  11   1  11      323.82      314.57      7.68 o 
  12   1  11       79.92       88.31      4.34 o 
  13   1  11       92.46       94.81      4.29 o 
  14   1  11      115.13      115.27      5.18 o 
 -16   2  11      169.84      193.02      5.18 o 
 -15   2  11       30.87       35.80      2.43 o 
 -14   2  11       41.47       35.63      3.70 o 
 -13   2  11       68.94       68.45      3.52 o 
 -12   2  11       61.71       53.68      4.12 o 
 -11   2  11      145.78      142.68      6.16 o 
 -10   2  11      650.93      616.32     15.90 o 
  -9   2  11      795.18      733.80     51.33 o 
  -8   2  11      205.75      189.56     11.16 o 
  -7   2  11      712.53      712.56     22.82 o 
  -6   2  11      111.08      121.43      6.92 o 
  -5   2  11      779.31      769.64     20.15 o 
  -4   2  11      366.37      345.54      9.48 o 
  -3   2  11     1979.74     2113.35     50.45 o 
  -2   2  11      804.19      828.97     18.39 o 
  -1   2  11       79.22       71.78      3.95 o 
   0   2  11       10.23       15.97      2.16 o 
   1   2  11     1339.38     1388.82     26.96 o 
   2   2  11     2149.15     2184.29     50.11 o 
   3   2  11     2635.52     2652.53     42.88 o 
   4   2  11      210.53      185.62      4.53 o 
   5   2  11      188.99      184.45      4.68 o 
   6   2  11      874.01      855.45     21.80 o 
   7   2  11     1432.84     1364.40     22.01 o 
   8   2  11      242.43      239.06      4.57 o 
   9   2  11      346.40      330.19      7.13 o 
  10   2  11      504.89      486.82      8.65 o 
  11   2  11      130.36      127.68      4.57 o 
  12   2  11       85.35       87.21      3.68 o 
  13   2  11        3.61        5.25      2.63 o 
 -15   3  11       94.70       90.81     16.31 o 
 -14   3  11       83.00      101.17      8.65 o 
 -13   3  11       13.86       18.65      3.41 o 
 -12   3  11      347.69      331.94      9.90 o 
 -11   3  11      192.74      222.70      7.79 o 
 -10   3  11      455.06      433.86     13.73 o 
  -9   3  11      100.04      109.77      5.85 o 
  -8   3  11      385.34      385.53     13.96 o 
  -7   3  11      375.90      387.01     18.17 o 
  -6   3  11      118.74      117.77      9.41 o 
  -5   3  11     1226.60     1159.00     39.51 o 
  -4   3  11      775.65      775.10     25.49 o 
  -3   3  11     2182.35     2104.34     61.81 o 
  -2   3  11     1507.25     1344.39     40.69 o 
  -1   3  11      138.72      144.53      7.57 o 
   0   3  11       73.02       88.09      6.30 o 
   1   3  11      106.97      100.74      6.99 o 
   2   3  11      592.12      565.91     18.79 o 
   3   3  11      323.51      303.83     20.36 o 
   4   3  11      261.39      248.06      7.32 o 
   5   3  11      300.41      283.92      9.75 o 
   6   3  11      204.15      209.86      7.79 o 
   7   3  11      272.88      251.59      5.04 o 
   8   3  11      140.80      144.21      4.50 o 
   9   3  11       53.39       56.17      3.03 o 
  10   3  11       46.24       40.07      2.85 o 
  11   3  11       75.69       63.27      9.19 o 
  12   3  11       91.56       91.06      6.79 o 
 -14   4  11       40.94       47.94      6.35 o 
 -13   4  11       21.90       29.77      7.00 o 
 -12   4  11       37.75       58.88      9.41 o 
 -11   4  11      745.81      715.57     33.93 o 
 -10   4  11      831.69      795.25     36.77 o 
  -9   4  11      190.94      190.66     15.98 o 
  -8   4  11      585.12      554.68     27.80 o 
  -7   4  11       11.37        9.63      5.25 o 
   4   4  11      226.11      220.43     11.82 o 
   5   4  11       49.13       59.38      3.74 o 
   6   4  11      978.27      928.91     30.62 o 
   7   4  11       16.44       15.11      1.93 o 
   8   4  11     1115.03     1048.63     18.81 o 
   9   4  11      140.90      149.07      7.44 o 
  10   4  11       98.99      103.90      4.93 o 
 -13   5  11       10.14       11.60      5.25 o 
 -12   5  11       55.21       69.17      8.76 o 
 -11   5  11       31.36       29.77      8.76 o 
 -10   5  11      759.91      781.24     35.68 o 
  -9   5  11      145.98      129.59     13.13 o 
  -8   5  11        4.88        2.85      6.35 o 
   0   5  11      241.34      206.86     12.70 o 
   1   5  11      425.62      409.34     19.26 o 
   2   5  11      260.08      231.59     13.79 o 
   3   5  11      139.51      133.96     10.29 o 
   4   5  11      828.36      807.07     31.74 o 
   5   5  11     1215.46     1100.61     42.03 o 
   6   5  11      535.92      530.15     12.62 o 
   7   5  11       71.87       61.32      4.30 o 
   8   5  11      406.95      369.91     11.34 o 
   9   5  11       29.29       33.05      3.50 o 
  10   5  11       25.36       26.71      2.41 o 
 -11   6  11       86.45      115.58     10.07 o 
 -10   6  11      106.95      117.98     11.60 o 
  -9   6  11      144.79      139.00     12.91 o 
  -8   6  11      239.81      232.91     16.64 o 
  -7   6  11       34.03       36.56      8.32 o 
   0   6  11      600.06      605.47     24.52 o 
   1   6  11      404.64      374.97     17.51 o 
   2   6  11       16.64       36.77      5.47 o 
   3   6  11      851.43      881.49     33.71 o 
   4   6  11      452.90      439.98     19.26 o 
   5   6  11       23.33       28.02      4.60 o 
   6   6  11      108.30      106.30      5.55 o 
   7   6  11      178.65      183.69      6.94 o 
   8   6  11        7.41       12.31      1.94 o 
   9   6  11       20.71       25.92      2.15 o 
  -8   7  11       51.33       72.67      8.76 o 
  -7   7  11      349.94      369.72     19.70 o 
   0   7  11       35.11       37.43      5.03 o 
   1   7  11        7.98        4.60      3.06 o 
   2   7  11      142.53      144.69      8.97 o 
   3   7  11       91.10       92.81      7.44 o 
   4   7  11      131.14      130.90      8.10 o 
   5   7  11      236.36      245.38     12.04 o 
   6   7  11       23.65       25.94      2.63 o 
   7   7  11       92.59      102.96      4.25 o 
   1   8  11       33.42       34.59      3.94 o 
   2   8  11       37.57       39.40      4.16 o 
   3   8  11       94.87      113.61      6.35 o 
  -8  -7  12      210.39      215.61     11.16 o 
  -7  -7  12        0.77        1.75      2.63 o 
  -6  -7  12       70.26       70.26      4.38 o 
  -5  -7  12       96.99      106.14      4.61 o 
  -4  -7  12      155.46      149.11      8.54 o 
  -3  -7  12      377.38      381.38     10.64 o 
  -2  -7  12       81.98       82.12      3.50 o 
  -1  -7  12       24.68       27.29      2.60 o 
   0  -7  12       89.67       95.85      4.11 o 
   1  -7  12      797.85      851.41     16.94 o 
   2  -7  12      115.07      117.49      3.35 o 
   3  -7  12       84.55       79.25      7.11 o 
   4  -7  12       26.53       25.76      2.31 o 
   5  -7  12       52.97       62.82      3.94 o 
   6  -7  12        1.04        1.75      1.31 o 
 -11  -6  12       31.91       43.78      5.91 o 
 -10  -6  12       50.55       53.11      4.36 o 
  -9  -6  12       51.88       48.71      4.55 o 
  -8  -6  12      135.91      136.81      4.91 o 
  -7  -6  12     1062.72      988.65     21.87 o 
  -6  -6  12      119.16      108.81      4.09 o 
  -5  -6  12       40.32       47.97      2.59 o 
  -4  -6  12      147.47      140.03      3.33 o 
  -3  -6  12       68.85       68.39      2.38 o 
  -2  -6  12      205.56      217.60      4.52 o 
  -1  -6  12       77.72       72.37      2.42 o 
   0  -6  12       99.56       92.15      2.83 o 
   1  -6  12       93.32       93.52      3.06 o 
   2  -6  12      663.20      638.50     10.56 o 
   3  -6  12      555.51      526.52     14.49 o 
   4  -6  12      449.17      465.31      9.44 o 
   5  -6  12      233.55      240.92      6.99 o 
   6  -6  12      210.68      218.16      6.52 o 
   7  -6  12       93.45      107.90      4.21 o 
   8  -6  12        8.60       11.58      1.70 o 
   9  -6  12      236.68      248.88     10.29 o 
 -13  -5  12       55.04       64.14      6.79 o 
 -12  -5  12       44.96       51.44      7.00 o 
 -11  -5  12      149.76      171.96      8.16 o 
 -10  -5  12       48.89       48.34      2.62 o 
  -9  -5  12        8.57        8.13      1.50 o 
  -8  -5  12       90.60       93.77      3.74 o 
  -7  -5  12      273.12      265.48      5.61 o 
  -6  -5  12      104.01       97.72      2.45 o 
  -5  -5  12      771.82      758.39      9.14 o 
  -4  -5  12      255.24      260.06      3.74 o 
  -3  -5  12      174.14      169.12      3.10 o 
  -2  -5  12      150.12      145.95      3.50 o 
  -1  -5  12        7.88       11.71      1.22 o 
   0  -5  12      831.96      802.58     10.92 o 
   1  -5  12      606.29      609.72     10.19 o 
   2  -5  12       59.19       54.45      2.56 o 
   3  -5  12       28.28       38.12      3.41 o 
   4  -5  12       50.83       52.21      4.72 o 
   5  -5  12      166.29      151.16     11.71 o 
   6  -5  12      214.74      206.17      8.58 o 
   7  -5  12       82.69      103.05      6.01 o 
   8  -5  12       46.44       48.87      4.17 o 
   9  -5  12       73.42       81.27      4.95 o 
  10  -5  12       97.47      114.31      5.26 o 
 -14  -4  12      120.70      125.43      8.10 o 
 -13  -4  12       60.07       55.17      5.03 o 
 -12  -4  12       18.98       14.29      1.90 o 
 -11  -4  12      595.77      595.93     11.92 o 
 -10  -4  12      317.76      338.32      6.95 o 
  -9  -4  12      304.91      286.77      4.17 o 
  -8  -4  12      553.48      542.36      6.71 o 
  -7  -4  12       86.36       85.04      2.29 o 
  -6  -4  12      120.81      131.69      2.43 o 
  -5  -4  12      755.83      744.08      8.71 o 
  -4  -4  12      122.83      130.91      2.54 o 
  -3  -4  12      890.58      871.91     11.76 o 
  -2  -4  12      782.81      765.92     11.90 o 
  -1  -4  12       66.92       61.70      2.83 o 
   0  -4  12      408.35      365.41      8.82 o 
   1  -4  12      420.40      408.50      8.51 o 
   2  -4  12      411.75      363.04      7.70 o 
   3  -4  12        7.34        9.58      1.48 o 
   4  -4  12      359.17      367.59     12.97 o 
   5  -4  12      638.39      581.83     24.52 o 
   6  -4  12       56.91       58.75      5.04 o 
   7  -4  12      173.60      164.78     14.01 o 
   8  -4  12      649.22      609.44     18.16 o 
   9  -4  12      295.13      311.72     10.96 o 
  10  -4  12       23.25       31.74      3.39 o 
  11  -4  12       17.01       15.65      2.62 o 
  12  -4  12      131.44      146.88      7.66 o 
 -15  -3  12       39.26       49.47      3.50 o 
 -14  -3  12      529.50      628.18     17.03 o 
 -13  -3  12       77.09       74.90      7.27 o 
 -12  -3  12        5.60        3.39      1.49 o 
 -11  -3  12      541.55      533.25      8.37 o 
 -10  -3  12     1296.06     1285.54     15.84 o 
  -9  -3  12      130.42      129.81      2.85 o 
  -8  -3  12      100.22       95.64      2.51 o 
  -7  -3  12      337.69      320.87      5.27 o 
  -6  -3  12     1070.23     1034.64     13.88 o 
  -5  -3  12     1108.74     1104.11     13.65 o 
  -4  -3  12      663.78      672.26     10.67 o 
  -3  -3  12      557.07      579.07     10.45 o 
  -2  -3  12      190.93      182.36      3.61 o 
  -1  -3  12       26.12       33.14      3.00 o 
   0  -3  12      460.09      443.13      9.60 o 
   1  -3  12      164.12      163.69      4.92 o 
   2  -3  12      539.74      563.09     13.26 o 
   3  -3  12      221.47      240.98      6.24 o 
   4  -3  12      263.91      285.50      6.00 o 
   5  -3  12      530.52      546.66     10.52 o 
   6  -3  12      583.87      600.12      9.67 o 
   7  -3  12      165.56      164.29      5.30 o 
   8  -3  12        9.35        7.49      1.85 o 
   9  -3  12      190.76      193.27      5.16 o 
  10  -3  12      164.02      167.73      5.17 o 
  11  -3  12       57.84       63.40      3.16 o 
  12  -3  12      107.44       99.87      2.98 o 
  13  -3  12       72.50       76.99      7.66 o 
 -16  -2  12       74.34       84.27      4.82 o 
 -15  -2  12      124.12      140.81     10.40 o 
 -14  -2  12      100.63      112.92      6.02 o 
 -13  -2  12       38.67       35.24      2.12 o 
 -12  -2  12      347.07      323.68      7.26 o 
 -11  -2  12      181.71      182.56      4.16 o 
 -10  -2  12      112.16      107.98      3.32 o 
  -9  -2  12      144.81      137.76      3.51 o 
  -8  -2  12      102.08       99.47      5.14 o 
  -7  -2  12      123.94      117.22      3.08 o 
  -6  -2  12       17.25       17.97      1.36 o 
  -5  -2  12     2020.75     2027.81     28.30 o 
  -4  -2  12      384.32      395.79      5.90 o 
  -3  -2  12      367.98      411.59      5.84 o 
  -2  -2  12      426.95      414.85      9.19 o 
  -1  -2  12      444.53      424.58      6.59 o 
   0  -2  12      685.71      746.64     10.46 o 
   1  -2  12      207.78      227.88      4.43 o 
   2  -2  12      893.09      947.66     16.12 o 
   3  -2  12     1059.67     1039.89     17.43 o 
   4  -2  12       20.82       29.90      2.13 o 
   5  -2  12     1456.63     1423.91     23.81 o 
   6  -2  12     1104.06     1031.54     16.71 o 
   7  -2  12      321.08      314.60      5.91 o 
   8  -2  12      669.55      628.68     11.06 o 
   9  -2  12       64.28       67.11      2.49 o 
  10  -2  12      129.41      143.78      4.25 o 
  11  -2  12      428.22      427.53      9.40 o 
  12  -2  12       71.20       62.63      3.82 o 
  13  -2  12       56.95       54.33      2.23 o 
  14  -2  12        3.52        2.85      2.19 o 
 -16  -1  12        0.13        2.85      1.62 o 
 -15  -1  12       30.95       32.01      3.15 o 
 -14  -1  12       62.58       58.88      2.97 o 
 -13  -1  12        3.89        4.05      1.10 o 
 -12  -1  12       51.20       39.40      2.18 o 
 -11  -1  12        6.73       10.39      1.52 o 
 -10  -1  12      164.99      190.75      7.28 o 
  -9  -1  12      661.97      617.90     12.97 o 
  -8  -1  12      402.75      409.12     18.17 o 
  -7  -1  12      659.17      608.05     11.41 o 
  -6  -1  12      445.89      429.42      8.78 o 
  -5  -1  12      422.34      386.51      8.91 o 
  -4  -1  12      176.28      187.53      6.89 o 
  -3  -1  12      427.09      394.50      5.52 o 
  -2  -1  12      564.31      542.33      8.14 o 
  -1  -1  12       54.32       56.35      1.97 o 
   0  -1  12      343.16      377.57      5.64 o 
   1  -1  12      101.44      115.98      2.55 o 
   2  -1  12     1124.47     1181.09     15.54 o 
   3  -1  12      201.93      208.66      4.21 o 
   4  -1  12       53.30       54.18      2.01 o 
   5  -1  12      243.15      247.69      4.55 o 
   6  -1  12      789.71      817.73     14.55 o 
   7  -1  12     2402.45     2292.55     30.26 o 
   8  -1  12      595.19      550.29      8.51 o 
   9  -1  12       79.37       66.08      2.49 o 
  10  -1  12       40.95       42.35      2.14 o 
  11  -1  12       60.45       67.30      3.08 o 
  12  -1  12       70.81       80.93      3.49 o 
  13  -1  12      227.59      246.33      8.36 o 
  14  -1  12      218.41      239.11      7.74 o 
 -16   0  12       23.67       29.56      2.79 o 
 -15   0  12      100.15      107.02      3.79 o 
 -14   0  12        4.30        5.14      1.21 o 
 -13   0  12      171.21      153.68      4.04 o 
 -12   0  12      481.42      419.07      8.23 o 
 -11   0  12     2614.49     2424.79     41.99 o 
 -10   0  12      209.67      208.11      7.32 o 
  -9   0  12        1.59        3.94      3.28 o 
  -8   0  12      301.62      321.34     15.98 o 
  -7   0  12      589.33      555.61     18.56 o 
  -6   0  12        2.79        7.01      2.31 o 
  -5   0  12      356.78      378.24      7.59 o 
  -4   0  12        0.38        4.23      0.95 o 
  -3   0  12      152.67      174.16      3.70 o 
  -2   0  12      742.16      802.42     11.73 o 
  -1   0  12     1747.37     1863.51     25.05 o 
   0   0  12      367.96      350.63      5.70 o 
   1   0  12        9.18       16.18      1.88 o 
   2   0  12       12.33       18.50      1.20 o 
   3   0  12      692.57      702.67      9.92 o 
   4   0  12      261.38      318.93      5.21 o 
   5   0  12     1070.58      996.78     12.70 o 
   6   0  12      309.95      304.51      5.82 o 
   7   0  12      218.60      232.75      4.83 o 
   8   0  12      576.44      602.06     10.00 o 
   9   0  12       64.80       73.89      3.32 o 
  10   0  12      542.31      549.57      9.58 o 
  11   0  12      107.89      101.12      3.79 o 
  12   0  12        2.07        3.54      1.52 o 
  13   0  12        5.12        6.25      1.72 o 
  14   0  12        6.01        7.24      1.86 o 
 -16   1  12        0.17        0.96      1.62 o 
 -15   1  12       29.41       29.01      2.50 o 
 -14   1  12       63.54       59.28      2.83 o 
 -13   1  12        4.73        6.24      1.44 o 
 -12   1  12       51.15       36.94      2.72 o 
 -11   1  12        6.31        9.85      2.39 o 
 -10   1  12      161.15      171.72      6.98 o 
  -9   1  12      662.04      640.04     66.98 o 
  -8   1  12      405.35      353.08     17.73 o 
  -7   1  12      658.98      614.88     25.83 o 
  -6   1  12      448.45      429.22     15.15 o 
  -5   1  12      413.77      383.87     13.83 o 
  -4   1  12      177.23      200.80      4.98 o 
  -3   1  12      426.46      384.28      6.43 o 
  -2   1  12      565.57      560.55     10.10 o 
  -1   1  12       53.79       60.32      3.07 o 
   0   1  12      341.68      368.89      7.32 o 
   1   1  12      100.76      108.95      3.19 o 
   2   1  12     1130.42     1173.83     17.03 o 
   3   1  12      203.68      207.19      4.13 o 
   4   1  12       52.94       55.11      2.05 o 
   5   1  12      239.79      235.12      4.29 o 
   6   1  12      787.36      809.73     14.81 o 
   7   1  12     2413.53     2296.38     29.91 o 
   8   1  12      586.62      546.36      8.17 o 
   9   1  12       79.48       68.49      2.55 o 
  10   1  12       41.61       41.63      1.98 o 
  11   1  12       60.59       67.57      3.35 o 
  12   1  12       68.35       67.47      2.82 o 
  13   1  12      226.32      233.97      7.68 o 
  14   1  12      220.35      222.40     10.51 o 
 -16   2  12       74.08       70.77      3.04 o 
 -15   2  12      123.73      142.50      4.90 o 
 -14   2  12      100.37      109.53      9.58 o 
 -13   2  12       40.22       38.37      4.25 o 
 -12   2  12      350.81      336.49      9.94 o 
 -11   2  12      182.99      178.44      9.71 o 
 -10   2  12      113.49      120.34      6.05 o 
  -9   2  12      145.60      153.76      6.60 o 
  -8   2  12      101.90      108.57      9.19 o 
  -7   2  12      122.51      108.57      9.19 o 
  -6   2  12       17.75       21.80      3.63 o 
  -5   2  12     2015.41     2041.89     56.88 o 
  -4   2  12      384.42      410.09     12.36 o 
  -3   2  12      365.27      421.01     12.65 o 
  -2   2  12      422.20      388.14     12.23 o 
  -1   2  12      447.16      434.29     12.84 o 
   0   2  12      692.15      754.63     16.12 o 
   1   2  12      206.80      221.76      6.23 o 
   2   2  12      886.24      947.39     19.34 o 
   3   2  12     1064.75     1017.10     17.90 o 
   4   2  12       21.11       29.16      2.12 o 
   5   2  12     1451.25     1429.54     22.05 o 
   6   2  12     1113.24     1057.29     18.42 o 
   7   2  12      315.79      301.23      5.49 o 
   8   2  12      667.65      654.03     10.97 o 
   9   2  12       63.67       62.94      2.54 o 
  10   2  12      130.39      141.74      4.24 o 
  11   2  12      427.86      430.74      9.85 o 
  12   2  12       70.29       65.23      5.91 o 
 -15   3  12       41.13       39.94      2.89 o 
 -14   3  12      527.06      579.64     26.71 o 
 -13   3  12       76.39       83.07      5.46 o 
 -12   3  12        5.57        7.68      4.05 o 
 -11   3  12      538.27      535.49     14.19 o 
 -10   3  12     1290.77     1282.79     29.14 o 
  -9   3  12      129.21      119.24      6.26 o 
  -8   3  12       98.68       91.28      5.46 o 
  -7   3  12      337.80      316.22     12.30 o 
  -6   3  12     1059.29     1011.74     40.50 o 
  -5   3  12     1106.83     1104.11     42.90 o 
  -4   3  12      670.76      650.56     22.18 o 
  -3   3  12      564.16      571.24     19.66 o 
  -2   3  12      193.27      177.94      8.68 o 
  -1   3  12       26.21       33.61      4.10 o 
   0   3  12      460.26      433.86     15.98 o 
   1   3  12      160.77      161.28      8.36 o 
   2   3  12      536.39      529.95     23.64 o 
   3   3  12      222.04      243.95      8.76 o 
   4   3  12      265.77      289.97     12.15 o 
   5   3  12      527.12      540.05     12.83 o 
   6   3  12      581.19      594.62      9.60 o 
   7   3  12      161.70      174.90      4.62 o 
   8   3  12        8.68       10.49      1.37 o 
   9   3  12      186.51      193.26      7.11 o 
  10   3  12      165.30      162.10      6.24 o 
  11   3  12       57.43       57.84      3.52 o 
 -14   4  12      119.32      134.62      8.76 o 
 -13   4  12       60.83       81.65      8.10 o 
 -12   4  12       19.31       22.55      7.66 o 
 -11   4  12      593.13      607.44     28.89 o 
 -10   4  12      321.72      358.11     21.45 o 
  -9   4  12      303.35      300.54     19.92 o 
  -8   4  12      549.91      568.47     28.24 o 
  -7   4  12       86.47       79.24     10.73 o 
   3   4  12        7.87        8.97      4.16 o 
   4   4  12      359.00      361.18      9.68 o 
   5   4  12      640.32      582.43     16.61 o 
   6   4  12       57.13       60.90      3.69 o 
   7   4  12      177.54      162.11      4.79 o 
   8   4  12      650.17      593.57     16.17 o 
   9   4  12      300.37      316.27      8.85 o 
 -13   5  12       54.36       65.67      6.79 o 
 -12   5  12       47.07       72.45      8.32 o 
 -11   5  12      148.26      168.77     13.35 o 
 -10   5  12       50.13       58.01     10.07 o 
  -9   5  12        8.64       27.58      9.41 o 
  -8   5  12       91.13      101.13     12.48 o 
  -7   5  12      273.22      262.68     17.95 o 
   0   5  12      833.83      784.96     31.52 o 
   1   5  12      611.00      545.71     24.74 o 
   2   5  12       60.02       49.47      6.35 o 
   3   5  12       26.91       33.49      5.47 o 
   4   5  12       51.58       48.38      5.91 o 
   5   5  12      166.04      128.64      6.72 o 
   6   5  12      215.53      213.57     14.01 o 
   7   5  12       80.06       98.08     10.07 o 
   8   5  12       46.12       48.94      4.38 o 
   9   5  12       74.17       86.90      4.60 o 
 -11   6  12       32.15       52.75      7.00 o 
 -10   6  12       50.11       57.57      8.32 o 
  -9   6  12       51.87       74.64      9.85 o 
  -8   6  12      137.34      160.45     13.35 o 
   0   6  12      102.71      106.82      8.54 o 
   1   6  12       92.46       95.22      8.10 o 
   2   6  12      661.49      689.30     26.49 o 
   3   6  12      548.79      545.71     22.33 o 
   4   6  12      449.87      475.88     20.14 o 
   5   6  12      237.28      234.07      8.97 o 
   6   6  12      209.81      224.64      7.72 o 
   7   6  12       91.49      107.47      4.77 o 
   8   6  12        8.14       12.26      1.78 o 
   0   7  12       93.19       97.85      7.44 o 
   1   7  12      798.47      869.24     32.18 o 
   2   7  12      116.09      138.34      8.10 o 
   3   7  12       85.09       83.40      6.57 o 
   4   7  12       26.84       21.45      3.72 o 
   5   7  12       50.98       62.44      4.49 o 
   6   7  12        0.92        1.13      2.52 o 
   7   7  12        8.88        9.41      1.75 o 
  -6  -7  13       78.88       91.28      6.79 o 
  -5  -7  13      130.91      143.49      9.30 o 
  -4  -7  13      141.00      131.56      5.14 o 
  -3  -7  13      157.13      178.01      6.19 o 
  -2  -7  13      111.33      105.55      4.41 o 
   0  -7  13      296.23      323.97     11.38 o 
   1  -7  13        3.55        4.74      1.02 o 
   2  -7  13       28.94       32.91      3.28 o 
   3  -7  13       11.19       10.73      1.75 o 
   4  -7  13       75.85       82.30      4.38 o 
   5  -7  13      245.61      271.87     10.07 o 
 -10  -6  13       42.51       51.43      3.94 o 
  -9  -6  13       38.59       40.92      7.99 o 
  -8  -6  13      496.80      502.15     22.77 o 
  -7  -6  13      136.76      158.48     10.29 o 
  -6  -6  13      106.46      115.32      7.77 o 
  -5  -6  13        6.75        4.05      1.29 o 
  -4  -6  13      795.44      763.31     12.50 o 
  -3  -6  13       67.36       76.53      2.20 o 
  -2  -6  13       12.70       16.11      1.50 o 
  -1  -6  13      281.65      260.40     14.93 o 
   0  -6  13      334.78      316.58      7.07 o 
   1  -6  13      119.08      120.38      3.98 o 
   2  -6  13      327.37      327.28      7.26 o 
   3  -6  13       31.76       39.50      2.96 o 
   4  -6  13       11.92       12.09      3.00 o 
   5  -6  13      106.57      107.32      5.30 o 
   6  -6  13       32.72       28.14      2.41 o 
   7  -6  13       18.67       13.28      1.79 o 
   8  -6  13       40.63       32.83      2.62 o 
 -12  -5  13       64.80       84.27      7.66 o 
 -11  -5  13      100.60      104.13      6.26 o 
 -10  -5  13      133.04      124.54      6.94 o 
  -9  -5  13      442.57      455.16     10.65 o 
  -8  -5  13      324.36      320.63     10.02 o 
  -7  -5  13      176.79      171.19      3.98 o 
  -6  -5  13       98.07       91.91      2.21 o 
  -5  -5  13      475.11      481.27      6.59 o 
  -4  -5  13     2025.25     1979.88     22.46 o 
  -3  -5  13      609.51      577.12      8.03 o 
  -2  -5  13      379.93      365.84      8.64 o 
  -1  -5  13      283.69      274.88      5.89 o 
   0  -5  13      165.14      158.85      4.31 o 
   1  -5  13       33.19       27.83      1.86 o 
   2  -5  13      197.88      187.38      8.63 o 
   3  -5  13       44.56       44.73      2.72 o 
   4  -5  13      299.07      291.57     15.10 o 
   5  -5  13      168.64      138.78      9.41 o 
   6  -5  13       98.00       86.52      5.57 o 
   7  -5  13      149.08      168.94      7.20 o 
   8  -5  13       36.22       40.62      4.05 o 
   9  -5  13       20.78       16.65      2.55 o 
  10  -5  13      117.20      153.45      8.10 o 
 -13  -4  13      172.01      194.16     10.94 o 
 -12  -4  13      220.56      192.44     16.96 o 
 -11  -4  13       12.42        9.66      2.35 o 
 -10  -4  13      712.34      676.03     13.70 o 
  -9  -4  13      664.33      674.84     10.23 o 
  -8  -4  13      475.50      457.66      6.22 o 
  -7  -4  13      110.13      102.22      2.94 o 
  -6  -4  13      294.43      307.15      4.15 o 
  -5  -4  13      538.96      541.92      6.65 o 
  -4  -4  13      122.85      119.98      2.56 o 
  -3  -4  13      119.97      117.87      2.76 o 
  -2  -4  13      506.71      485.22      9.49 o 
  -1  -4  13       38.29       39.85      2.65 o 
   0  -4  13      501.98      490.33      9.94 o 
   1  -4  13      480.27      479.83      9.64 o 
   2  -4  13      208.18      216.31      5.46 o 
   3  -4  13      256.03      249.77      5.85 o 
   4  -4  13       70.51       55.92      2.62 o 
   5  -4  13      308.64      280.84      7.14 o 
   6  -4  13      214.79      240.57     12.70 o 
   7  -4  13       34.72       34.15      5.25 o 
   8  -4  13      284.52      275.37     14.01 o 
   9  -4  13      111.50      110.54      8.32 o 
  10  -4  13      236.16      221.74     10.94 o 
  11  -4  13       16.90       17.73      3.28 o 
 -14  -3  13       76.46       95.29      4.01 o 
 -13  -3  13       18.99       20.36      2.51 o 
 -12  -3  13       25.47       31.51      3.57 o 
 -11  -3  13     1068.93     1020.90     14.72 o 
 -10  -3  13     1002.51      981.19     14.56 o 
  -9  -3  13      112.18      129.07      2.86 o 
  -8  -3  13        6.95        7.03      1.10 o 
  -7  -3  13     1294.07     1248.59     14.18 o 
  -6  -3  13       87.09       98.77      2.61 o 
  -5  -3  13      956.86      937.22     11.70 o 
  -4  -3  13      243.07      256.50      4.16 o 
  -3  -3  13       19.92       32.21      1.39 o 
  -2  -3  13      273.75      268.92      5.43 o 
  -1  -3  13       17.78       25.28      1.44 o 
   0  -3  13     1040.56      985.11     17.58 o 
   1  -3  13        7.63        9.08      1.41 o 
   2  -3  13      619.43      664.05     13.75 o 
   3  -3  13      141.06      142.76      4.35 o 
   4  -3  13      337.17      339.57      6.34 o 
   5  -3  13     1327.45     1294.62     18.90 o 
   6  -3  13      464.12      447.29      7.72 o 
   7  -3  13     1036.75      984.76     15.95 o 
   8  -3  13      480.17      446.12      8.29 o 
   9  -3  13      134.93      142.44      4.05 o 
  10  -3  13      228.01      230.79      5.69 o 
  11  -3  13        7.32       11.69      1.29 o 
  12  -3  13       36.21       37.99      3.02 o 
 -15  -2  13       38.59       43.36      3.61 o 
 -14  -2  13      173.33      176.54      9.30 o 
 -13  -2  13       30.84       34.29      2.03 o 
 -12  -2  13      195.20      188.84      4.65 o 
 -11  -2  13      380.93      356.39      7.13 o 
 -10  -2  13      909.27      905.00     15.15 o 
  -9  -2  13      196.86      173.94      3.93 o 
  -8  -2  13      182.58      186.30      4.49 o 
  -7  -2  13       28.08       36.91      1.93 o 
  -6  -2  13      276.76      292.76      6.07 o 
  -5  -2  13        5.93        4.81      1.14 o 
  -4  -2  13      698.70      743.65     10.19 o 
  -3  -2  13      767.46      753.47      9.98 o 
  -2  -2  13      759.27      764.46     11.34 o 
  -1  -2  13      442.51      463.53      7.40 o 
   0  -2  13      937.32      985.06     19.16 o 
   1  -2  13      443.29      416.28      7.61 o 
   2  -2  13       22.31       23.28      1.89 o 
   3  -2  13      802.95      724.59     12.47 o 
   4  -2  13      924.53      952.86     16.07 o 
   5  -2  13      109.03      113.66      3.88 o 
   6  -2  13      158.09      143.84      3.28 o 
   7  -2  13      245.87      256.04      6.62 o 
   8  -2  13      321.19      308.86      6.90 o 
   9  -2  13      830.59      837.05     14.42 o 
  10  -2  13      104.80      110.02      3.88 o 
  11  -2  13      117.08      126.76      3.37 o 
  12  -2  13      336.15      346.91      7.11 o 
  13  -2  13       74.93       82.33      4.17 o 
 -15  -1  13       62.07       76.99      6.57 o 
 -14  -1  13       71.31       77.74      2.46 o 
 -13  -1  13      224.54      215.09      6.46 o 
 -12  -1  13       10.34        8.83      1.44 o 
 -11  -1  13     1055.28     1052.34     17.23 o 
 -10  -1  13      330.15      321.30      9.86 o 
  -9  -1  13      357.63      346.35      6.82 o 
  -8  -1  13      317.32      326.59     16.20 o 
  -7  -1  13       51.77       62.90      4.55 o 
  -6  -1  13       62.71       72.15      3.00 o 
  -5  -1  13      615.57      591.56     11.06 o 
  -4  -1  13      513.13      513.68      7.53 o 
  -3  -1  13        0.14        2.93      0.90 o 
  -2  -1  13      380.85      355.16      5.73 o 
  -1  -1  13     1070.43     1000.18     13.54 o 
   0  -1  13       31.53       35.55      1.50 o 
   1  -1  13      512.32      535.18      7.87 o 
   2  -1  13      644.08      653.71      9.19 o 
   3  -1  13       51.18       63.21      2.27 o 
   4  -1  13      566.23      546.97      8.18 o 
   5  -1  13      277.18      264.79      5.38 o 
   6  -1  13      822.79      776.21     14.18 o 
   7  -1  13      529.95      499.91      8.87 o 
   8  -1  13      296.34      279.11      5.87 o 
   9  -1  13     1193.66     1123.48     17.41 o 
  10  -1  13      181.58      174.10      4.68 o 
  11  -1  13      165.87      163.78      5.72 o 
  12  -1  13      168.45      164.12      3.88 o 
  13  -1  13       14.26       17.01      2.75 o 
  14  -1  13      209.72      205.54      9.41 o 
 -16   0  13       45.57       44.00      4.16 o 
 -15   0  13        1.11        2.24      1.06 o 
 -14   0  13       91.39       83.99      3.04 o 
 -13   0  13       23.28       31.36      1.99 o 
 -12   0  13      573.83      557.87     10.25 o 
 -11   0  13       73.85       53.41      3.14 o 
 -10   0  13      198.83      198.62      8.07 o 
  -9   0  13      668.87      680.81     16.91 o 
  -8   0  13     1787.67     1757.52     65.01 o 
  -7   0  13       24.52       39.62      5.69 o 
  -6   0  13      707.66      653.59     36.77 o 
  -5   0  13      548.65      597.01     12.53 o 
  -4   0  13        1.39        4.52      1.16 o 
  -3   0  13      259.79      265.79      4.65 o 
  -2   0  13       23.41       38.02      1.82 o 
  -1   0  13      207.34      170.07      3.50 o 
   0   0  13     1678.30     1612.04     21.21 o 
   1   0  13       50.70       52.18      1.95 o 
   2   0  13      380.61      383.41      6.07 o 
   3   0  13      458.64      503.17      7.56 o 
   4   0  13      162.36      161.07      3.35 o 
   5   0  13     2540.03     2525.55     29.98 o 
   6   0  13       11.05       13.66      1.33 o 
   7   0  13        2.22        5.24      0.95 o 
   8   0  13      497.63      438.21     11.78 o 
   9   0  13      114.49      106.08      3.63 o 
  10   0  13      122.14      120.41      3.79 o 
  11   0  13       21.98       18.57      2.00 o 
  12   0  13      182.82      190.06      4.39 o 
  13   0  13       37.22       37.04      2.00 o 
  14   0  13        0.40       -1.75      1.75 o 
 -16   1  13      137.60      160.89      8.10 o 
 -15   1  13       61.51       67.89      7.59 o 
 -14   1  13       71.61       68.99      2.97 o 
 -13   1  13      225.02      213.98      6.99 o 
 -12   1  13        9.53        9.50      2.38 o 
 -11   1  13     1057.14     1019.80     28.23 o 
 -10   1  13      332.00      327.61      9.88 o 
  -9   1  13      360.36      341.58     10.42 o 
  -8   1  13      309.11      308.86     15.98 o 
  -7   1  13       52.03       57.79      6.79 o 
  -6   1  13       63.11       74.64      7.44 o 
  -5   1  13      613.52      595.31     31.74 o 
  -4   1  13      523.78      523.03     21.64 o 
  -3   1  13        0.15        3.28      1.18 o 
  -2   1  13      376.45      354.25      6.37 o 
  -1   1  13     1067.96     1027.64     16.19 o 
   0   1  13       32.39       45.31      4.93 o 
   1   1  13      518.10      535.87     10.49 o 
   2   1  13      636.32      636.35     10.80 o 
   3   1  13       50.94       59.43      2.18 o 
   4   1  13      573.65      561.85      8.85 o 
   5   1  13      275.59      273.76      4.49 o 
   6   1  13      820.09      780.08     10.38 o 
   7   1  13      527.40      498.70      7.06 o 
   8   1  13      296.15      283.40      5.03 o 
   9   1  13     1188.18     1150.46     15.39 o 
  10   1  13      181.36      171.77      4.45 o 
  11   1  13      167.70      156.33      4.55 o 
  12   1  13      170.37      167.34      4.00 o 
  13   1  13       13.39       12.25      2.63 o 
 -15   2  13       38.15       36.85      3.70 o 
 -14   2  13      170.68      187.96      5.88 o 
 -13   2  13       29.46       34.37      6.90 o 
 -12   2  13      194.60      196.42      9.06 o 
 -11   2  13      377.07      368.19     10.72 o 
 -10   2  13      912.83      904.62     21.59 o 
  -9   2  13      197.33      173.18      9.69 o 
  -8   2  13      181.05      191.89      7.34 o 
  -7   2  13       27.88       25.17      5.03 o 
  -6   2  13      281.62      311.93     15.54 o 
  -5   2  13        5.66        7.00      3.28 o 
  -4   2  13      699.30      737.33     20.28 o 
  -3   2  13      764.57      760.53     20.72 o 
  -2   2  13      763.29      775.60     20.86 o 
  -1   2  13      447.93      468.57      9.81 o 
   0   2  13      939.12      958.46     27.27 o 
   1   2  13      445.31      425.22     10.01 o 
   2   2  13       22.09       20.93      1.74 o 
   3   2  13      796.35      704.89     13.43 o 
   4   2  13      928.08      966.31     17.28 o 
   5   2  13      107.18      101.85      4.28 o 
   6   2  13      155.83      136.92      3.18 o 
   7   2  13      247.42      263.18      5.10 o 
   8   2  13      322.74      313.53      9.93 o 
   9   2  13      832.79      790.27     15.13 o 
  10   2  13      103.11      104.21      4.03 o 
  11   2  13      117.64      121.76      3.91 o 
 -14   3  13       78.26       79.90      7.22 o 
 -13   3  13       19.73       21.88      3.24 o 
 -12   3  13       24.65       40.42      4.33 o 
 -11   3  13     1082.06     1030.27     25.61 o 
 -10   3  13     1009.41     1007.40     23.31 o 
  -9   3  13      113.41      133.59      6.44 o 
  -8   3  13        6.77        7.94      2.90 o 
  -7   3  13     1293.91     1277.81     28.69 o 
  -6   3  13       89.59      111.42      9.41 o 
  -5   3  13      954.15      865.52     36.77 o 
  -4   3  13      238.46      276.47     14.45 o 
  -3   3  13       21.21       26.92      5.03 o 
  -2   3  13      273.92      264.21     14.45 o 
  -1   3  13       18.28       25.61      5.03 o 
   0   3  13     1048.17      955.24     31.96 o 
   1   3  13        8.03        8.21      2.79 o 
   2   3  13      620.72      668.84     19.95 o 
   3   3  13      139.66      136.09      6.54 o 
   4   3  13      336.06      335.94     11.57 o 
   5   3  13     1328.90     1299.91     18.66 o 
   6   3  13      467.19      453.23      7.67 o 
   7   3  13     1035.23      964.78     14.32 o 
   8   3  13      482.58      460.63     26.12 o 
   9   3  13      137.16      140.91      5.73 o 
  10   3  13      230.47      225.56     11.60 o 
 -14   4  13      148.54      178.84      9.85 o 
 -13   4  13      170.65      181.90     11.60 o 
 -12   4  13      221.32      224.37     14.01 o 
 -11   4  13       12.51       18.83      7.44 o 
 -10   4  13      712.03      714.91     32.18 o 
  -9   4  13      665.81      675.29     32.62 o 
  -8   4  13      476.22      502.37     26.27 o 
  -7   4  13      110.56      108.35     12.70 o 
   1   4  13      477.44      454.21     20.80 o 
   2   4  13      208.21      225.24     12.48 o 
   3   4  13      254.25      231.35     11.27 o 
   4   4  13       71.16       63.02      4.64 o 
   5   4  13      309.10      300.80      9.87 o 
   6   4  13      212.51      227.12      5.86 o 
   7   4  13       34.20       32.56      2.50 o 
   8   4  13      283.89      287.11      7.16 o 
 -12   5  13       65.67       85.59      8.10 o 
 -11   5  13      103.80      134.84     10.94 o 
 -10   5  13      133.17      129.59     11.60 o 
  -9   5  13      446.56      525.13     25.17 o 
  -8   5  13      326.23      336.66     20.80 o 
  -1   5  13      283.18      258.74     14.01 o 
   0   5  13      166.45      161.98     10.29 o 
   1   5  13       34.27       26.27      5.03 o 
   2   5  13      197.14      183.65     11.16 o 
   3   5  13       44.31       39.40      5.47 o 
   4   5  13      299.02      308.49     10.36 o 
   5   5  13      165.12      129.95      6.10 o 
   6   5  13       97.62       89.14      4.92 o 
   7   5  13      147.55      157.89      7.88 o 
   8   5  13       34.71       39.36      2.71 o 
 -10   6  13       41.74       64.79      7.44 o 
  -9   6  13       39.65       47.28      7.88 o 
   0   6  13      332.37      319.81     15.10 o 
   1   6  13      117.81      124.33      9.19 o 
   2   6  13      329.71      338.19     15.54 o 
   3   6  13       30.96       37.43      5.03 o 
   4   6  13       12.09       18.50      2.71 o 
   5   6  13      105.02      101.39      8.97 o 
   6   6  13       32.00       26.11      5.80 o 
   7   6  13       19.34       17.82      2.05 o 
   8   6  13       41.82       47.94      2.51 o 
   1   7  13        3.07        6.79      2.85 o 
   2   7  13       28.48       23.20      3.72 o 
   3   7  13       10.85        8.32      2.85 o 
   4   7  13       77.66       79.47      4.17 o 
   5   7  13      249.27      265.27      7.88 o 
  -6  -7  14      549.04      596.05     24.74 o 
  -5  -7  14       79.61       91.06      6.57 o 
  -4  -7  14      627.12      642.17     16.62 o 
  -3  -7  14      278.73      288.48      8.54 o 
  -2  -7  14      102.24      102.01      5.03 o 
  -1  -7  14      200.43      216.05      8.32 o 
   0  -7  14       64.18       65.67      3.50 o 
   2  -7  14       37.31       36.56      2.63 o 
   3  -7  14       30.42       30.21      2.41 o 
   4  -7  14      138.55      141.63      5.69 o 
  -9  -6  14      427.91      490.76     21.45 o 
  -7  -6  14       71.09       63.48      6.57 o 
  -6  -6  14      156.92      163.81      6.30 o 
  -5  -6  14       27.72       26.95      3.13 o 
  -4  -6  14      214.17      206.04      7.49 o 
  -3  -6  14      181.31      180.10      4.60 o 
  -2  -6  14       54.77       59.75      2.97 o 
  -1  -6  14      277.12      270.40      7.79 o 
   0  -6  14      247.89      269.46     10.40 o 
   1  -6  14      223.18      235.36      6.94 o 
   2  -6  14       88.72       92.05      3.64 o 
   3  -6  14       52.77       67.64      5.69 o 
   4  -6  14       21.28       28.22      3.61 o 
   5  -6  14       10.86       15.29      2.31 o 
   6  -6  14       62.81       64.90      6.46 o 
   7  -6  14       23.43       17.09      1.99 o 
 -11  -5  14      214.33      207.12      8.28 o 
 -10  -5  14       36.39       43.31      4.08 o 
  -9  -5  14        5.40        1.97      3.50 o 
  -8  -5  14      176.77      182.51      6.49 o 
  -7  -5  14       77.23       78.50      3.59 o 
  -6  -5  14       55.95       59.22      2.59 o 
  -5  -5  14      157.63      157.34      3.52 o 
  -4  -5  14      873.49      886.37     11.51 o 
  -3  -5  14       39.30       41.74      1.98 o 
  -2  -5  14      180.57      187.46      5.87 o 
  -1  -5  14       88.67       88.67      3.10 o 
   0  -5  14       16.20       19.87      3.75 o 
   1  -5  14      307.25      301.63      6.07 o 
   2  -5  14       95.57      102.12      3.56 o 
   3  -5  14      469.48      443.83     16.42 o 
   4  -5  14      120.72      130.02      9.85 o 
   5  -5  14       70.20       65.01      6.79 o 
   6  -5  14       44.89       44.44      5.69 o 
   7  -5  14       88.75       85.37      7.22 o 
   8  -5  14      200.45      211.45     10.73 o 
   9  -5  14       91.80      102.22      6.57 o 
 -13  -4  14        4.10        4.38      2.63 o 
 -12  -4  14       18.38       15.98      3.72 o 
 -11  -4  14      325.61      331.65     12.30 o 
 -10  -4  14      207.75      187.60      5.34 o 
  -9  -4  14      114.34      106.89      2.74 o 
  -8  -4  14      153.56      149.51      3.58 o 
  -7  -4  14       32.96       39.14      1.62 o 
  -6  -4  14       15.49       17.02      1.04 o 
  -5  -4  14      141.71      127.88      2.71 o 
  -4  -4  14     2064.77     2007.43     22.69 o 
  -3  -4  14      361.82      337.17      5.86 o 
  -2  -4  14      293.00      306.23      7.96 o 
  -1  -4  14      144.12      142.20      5.09 o 
   0  -4  14       35.65       35.87      2.39 o 
   1  -4  14      181.77      177.59      4.85 o 
   2  -4  14       63.69       60.79      3.27 o 
   3  -4  14      254.40      247.59      5.88 o 
   4  -4  14       72.87       74.42      3.02 o 
   5  -4  14       39.69       36.41      2.97 o 
   6  -4  14       81.18       53.51     17.84 o 
   7  -4  14     1211.28     1242.24     44.87 o 
   8  -4  14        1.67        4.16      3.06 o 
   9  -4  14      232.55      257.42     12.26 o 
  10  -4  14      210.04      203.57     10.07 o 
 -14  -3  14       48.87       56.91      5.69 o 
 -13  -3  14       16.77       20.91      2.11 o 
 -12  -3  14      551.47      584.93     16.20 o 
 -11  -3  14      605.40      621.12     12.34 o 
 -10  -3  14      559.53      593.41      9.32 o 
  -9  -3  14      376.78      347.68      5.47 o 
  -8  -3  14      113.40      104.56      2.70 o 
  -7  -3  14      328.60      333.45      5.45 o 
  -6  -3  14      187.70      181.66      3.50 o 
  -5  -3  14      491.56      461.14      6.25 o 
  -4  -3  14      451.86      470.35      7.08 o 
  -3  -3  14      322.24      309.60      5.28 o 
  -2  -3  14       37.01       35.65      1.65 o 
  -1  -3  14      561.30      530.66      9.01 o 
   0  -3  14        4.86        8.66      1.48 o 
   1  -3  14       27.52       26.12      2.02 o 
   2  -3  14     2079.63     1972.14     30.20 o 
   3  -3  14       70.42       75.31      2.76 o 
   4  -3  14       11.76       20.91      2.01 o 
   5  -3  14      155.74      160.08      3.83 o 
   6  -3  14      133.59      135.40      3.53 o 
   7  -3  14       49.97       47.24      2.29 o 
   8  -3  14      343.44      358.79      7.01 o 
   9  -3  14      187.19      196.45      5.31 o 
  10  -3  14      103.04      104.03      3.48 o 
  11  -3  14      399.05      426.23     11.20 o 
 -15  -2  14       71.66       84.06      4.38 o 
 -14  -2  14      114.78      147.51      5.57 o 
 -13  -2  14      103.90       95.93      3.58 o 
 -12  -2  14      151.31      155.13      5.06 o 
 -11  -2  14      843.19      794.65     14.58 o 
 -10  -2  14       11.04       12.27      1.40 o 
  -9  -2  14      205.16      204.12      5.63 o 
  -8  -2  14       46.93       38.99      1.99 o 
  -7  -2  14      559.81      520.50      7.48 o 
  -6  -2  14     1106.85     1073.51     17.50 o 
  -5  -2  14      161.54      160.01      3.97 o 
  -4  -2  14       26.07       31.07      1.70 o 
  -3  -2  14       94.03      109.71      2.85 o 
  -2  -2  14       92.52       88.18      2.18 o 
  -1  -2  14      188.42      198.46      3.63 o 
   0  -2  14      153.38      159.71      4.50 o 
   1  -2  14      836.79      854.91     13.59 o 
   2  -2  14     1432.72     1384.67     27.31 o 
   3  -2  14       63.59       63.62      2.76 o 
   4  -2  14     1056.60     1052.03     17.46 o 
   5  -2  14      157.35      143.31      3.63 o 
   6  -2  14      218.77      209.06      4.80 o 
   7  -2  14      367.22      368.36      6.30 o 
   8  -2  14     1153.38     1050.82     15.83 o 
   9  -2  14       53.74       52.86      2.23 o 
  10  -2  14      149.04      154.55      3.79 o 
  11  -2  14       37.76       39.71      2.27 o 
  12  -2  14      288.14      307.61      8.89 o 
 -15  -1  14      114.99      113.48      4.01 o 
 -14  -1  14       64.89       70.64      2.66 o 
 -13  -1  14      204.16      240.77      5.96 o 
 -12  -1  14       13.71       19.92      1.59 o 
 -11  -1  14      594.70      539.19      9.09 o 
 -10  -1  14      253.03      259.00      7.11 o 
  -9  -1  14      135.52      118.46      8.34 o 
  -8  -1  14      276.37      262.89      6.25 o 
  -7  -1  14      471.06      436.46     13.49 o 
  -6  -1  14      123.11      119.23      3.57 o 
  -5  -1  14       31.45       28.49      1.75 o 
  -4  -1  14       49.86       46.20      2.07 o 
  -3  -1  14      174.58      175.43      3.17 o 
  -2  -1  14      702.83      650.71      9.39 o 
  -1  -1  14     1082.17      996.73     13.57 o 
   0  -1  14     1957.98     1910.43     25.33 o 
   1  -1  14      673.50      726.14      9.66 o 
   2  -1  14      442.30      473.73      7.28 o 
   3  -1  14      488.64      526.13      7.92 o 
   4  -1  14       97.30      100.64      2.51 o 
   5  -1  14      178.30      182.73      4.46 o 
   6  -1  14      108.20      110.71      3.36 o 
   7  -1  14      452.18      437.93      7.15 o 
   8  -1  14      118.42      117.53      3.19 o 
   9  -1  14       99.91       85.47      2.67 o 
  10  -1  14      416.01      394.96      8.39 o 
  11  -1  14      105.35      100.65      4.09 o 
  12  -1  14      198.70      204.86      4.78 o 
  13  -1  14       57.86       61.73      5.03 o 
 -15   0  14       29.74       38.20      2.00 o 
 -14   0  14        0.03        0.21      0.92 o 
 -13   0  14        0.94        1.20      1.45 o 
 -12   0  14      379.75      402.92      7.92 o 
 -11   0  14      278.17      268.48      6.89 o 
 -10   0  14      555.56      490.20     16.54 o 
  -9   0  14      543.72      542.47     14.21 o 
  -8   0  14      247.07      221.98      7.65 o 
  -7   0  14      457.63      497.99     22.33 o 
  -6   0  14     3241.70     3127.64     74.71 o 
  -5   0  14      740.23      685.60     13.61 o 
  -4   0  14        6.14        7.32      1.14 o 
  -3   0  14     1365.79     1307.34     17.87 o 
  -2   0  14      607.05      615.68     10.67 o 
  -1   0  14      569.99      561.80      8.28 o 
   0   0  14      171.49      193.33      3.83 o 
   1   0  14      357.69      357.31      8.40 o 
   2   0  14      343.26      356.25      5.88 o 
   3   0  14      229.75      218.95      3.79 o 
   4   0  14      198.79      199.12      3.51 o 
   5   0  14     1969.86     1930.95     25.28 o 
   6   0  14      205.70      186.42      3.74 o 
   7   0  14       14.55       14.45      1.09 o 
   8   0  14     5666.10     5411.72     73.03 o 
   9   0  14      175.35      177.50      4.15 o 
  10   0  14       61.09       70.85      2.65 o 
  11   0  14       25.56       27.71      1.79 o 
  12   0  14      284.53      275.57     10.30 o 
  13   0  14        7.00       14.23      2.85 o 
 -15   1  14      119.16      126.59      5.32 o 
 -14   1  14       65.57       77.52      3.68 o 
 -13   1  14      205.45      252.59      7.35 o 
 -12   1  14       13.92       22.50      2.69 o 
 -11   1  14      593.47      551.64     14.17 o 
 -10   1  14      253.60      257.78      9.58 o 
  -9   1  14      137.38      122.68      6.00 o 
  -8   1  14      277.39      265.68      8.69 o 
  -7   1  14      470.51      436.48     20.36 o 
  -6   1  14      121.39      104.41      9.19 o 
  -5   1  14       31.43       22.77      4.60 o 
  -4   1  14       46.66       46.58      4.93 o 
  -3   1  14      176.15      172.87      3.95 o 
  -2   1  14      709.23      653.37     10.49 o 
  -1   1  14     1076.81     1019.91     16.20 o 
   0   1  14     1946.91     1888.49     24.59 o 
   1   1  14      671.38      716.46     11.52 o 
   2   1  14      434.54      465.51      8.52 o 
   3   1  14      481.82      514.71      7.75 o 
   4   1  14       97.55       97.44      2.66 o 
   5   1  14      180.43      176.47      3.57 o 
   6   1  14      110.09      113.64      2.56 o 
   7   1  14      451.32      433.00      6.92 o 
   8   1  14      119.77      116.62      3.02 o 
   9   1  14      101.35       84.74      2.39 o 
  10   1  14      419.59      398.21      8.45 o 
  11   1  14      106.72      102.95      3.53 o 
  12   1  14      199.33      196.20      5.50 o 
 -15   2  14       69.74       76.29      3.74 o 
 -14   2  14      112.79      128.48      4.70 o 
 -13   2  14      104.38       92.33      5.48 o 
 -12   2  14      149.02      159.61      7.60 o 
 -11   2  14      837.83      822.44     24.41 o 
 -10   2  14       10.84       12.03      2.57 o 
  -9   2  14      204.88      202.85      7.54 o 
  -8   2  14       46.50       31.17      3.55 o 
  -7   2  14      558.97      518.85     26.16 o 
  -6   2  14     1106.76     1089.66     42.47 o 
  -5   2  14      164.66      155.42     10.51 o 
  -4   2  14       25.05       29.33      5.25 o 
  -3   2  14       93.91      103.76      9.19 o 
  -2   2  14       92.06       86.46      8.32 o 
  -1   2  14      192.71      184.72      6.41 o 
   0   2  14      151.52      159.21      5.80 o 
   1   2  14      829.47      856.96     19.02 o 
   2   2  14     1436.64     1361.24     23.83 o 
   3   2  14       62.11       61.66      3.00 o 
   4   2  14     1054.71     1029.16     21.29 o 
   5   2  14      161.45      136.81      3.42 o 
   6   2  14      218.70      210.82      4.44 o 
   7   2  14      366.74      381.56      6.58 o 
   8   2  14     1154.84     1076.45     23.19 o 
   9   2  14       53.59       50.94      2.89 o 
  10   2  14      149.57      144.85      4.42 o 
  11   2  14       39.93       38.31      3.39 o 
 -14   3  14       51.12       54.53      4.82 o 
 -13   3  14       18.44       27.45      3.21 o 
 -12   3  14      548.53      563.71     17.57 o 
 -11   3  14      597.93      624.97     19.32 o 
 -10   3  14      562.29      594.28     15.69 o 
  -9   3  14      378.04      363.75     10.67 o 
  -8   3  14      110.58      106.13      9.43 o 
  -7   3  14      332.41      322.65     11.92 o 
  -6   3  14      192.05      183.04      8.35 o 
  -5   3  14      491.68      455.31     22.55 o 
  -4   3  14      452.55      452.46     21.45 o 
  -3   3  14      325.32      308.21     16.20 o 
  -2   3  14       36.70       39.40      6.13 o 
  -1   3  14      559.17      518.13     23.86 o 
   0   3  14        5.20        7.00      3.94 o 
   1   3  14       28.35       28.38      3.87 o 
   2   3  14     2075.15     1979.60     40.25 o 
   3   3  14       71.36       74.53      2.95 o 
   4   3  14       12.10       16.17      1.70 o 
   5   3  14      156.84      163.87      3.88 o 
   6   3  14      134.22      129.70      3.41 o 
   7   3  14       48.82       47.60      3.03 o 
   8   3  14      341.98      368.31     11.03 o 
   9   3  14      183.82      175.34      8.32 o 
 -13   4  14        4.69        1.97      3.28 o 
 -12   4  14       20.04       36.12      6.13 o 
 -11   4  14      324.15      350.45     18.83 o 
 -10   4  14      206.15      218.46     15.32 o 
  -9   4  14      112.95      101.13     11.60 o 
  -8   4  14      155.91      164.39     14.23 o 
  -1   4  14      145.20      151.91     10.73 o 
   0   4  14       34.38       38.09      5.47 o 
   1   4  14      184.08      170.96     10.94 o 
   2   4  14       63.86       61.98      4.64 o 
   3   4  14      255.99      226.36      8.72 o 
   4   4  14       74.49       77.26      4.89 o 
   5   4  14       40.48       36.92      2.80 o 
   6   4  14       79.00       79.43     10.07 o 
   7   4  14     1205.59     1217.18     31.08 o 
   8   4  14        1.23        1.88      1.84 o 
 -11   5  14      215.12      223.49     12.91 o 
 -10   5  14       37.79       45.09      7.66 o 
  -9   5  14        5.67       12.26      7.44 o 
  -1   5  14       91.25       76.18      7.44 o 
   0   5  14       16.57       29.33      4.82 o 
   1   5  14      313.49      309.52     14.88 o 
   2   5  14       96.42       95.22      8.10 o 
   3   5  14      474.44      478.68     13.84 o 
   4   5  14      120.72      140.74      7.55 o 
   5   5  14       68.55       70.55      4.30 o 
   6   5  14       44.17       53.90      3.52 o 
   7   5  14       91.36       92.25      4.20 o 
   8   5  14      198.73      221.96     10.51 o 
   0   6  14      250.73      263.11     13.13 o 
   1   6  14      222.97      232.69     12.04 o 
   2   6  14       88.76       93.25      7.44 o 
   3   6  14       53.99       64.49      4.17 o 
   4   6  14       23.94       29.16      2.77 o 
   5   6  14       10.84       14.62      2.05 o 
   6   6  14       60.92       55.40      3.26 o 
   7   6  14       23.47       19.06      1.66 o 
   1   7  14      144.46      149.29      8.10 o 
   2   7  14       38.17       39.40      4.16 o 
   3   7  14       31.97       32.86      6.79 o 
   4   7  14      133.18      136.81      6.79 o 
  -7  -6  15      339.91      379.57     17.73 o 
  -6  -6  15      137.24      133.53      5.41 o 
  -5  -6  15      160.89      166.59      6.14 o 
  -4  -6  15      335.37      360.50      7.33 o 
  -3  -6  15       58.11       60.29      2.71 o 
  -2  -6  15      162.38      169.51      4.83 o 
  -1  -6  15       76.93       76.11      4.05 o 
   0  -6  15      122.53      122.19      4.38 o 
   1  -6  15      348.86      374.44      9.66 o 
   2  -6  15       81.03       71.82      5.69 o 
   3  -6  15       25.00       19.48      3.06 o 
   4  -6  15       33.64       43.12      4.16 o 
   5  -6  15      181.40      193.29      8.97 o 
   6  -6  15      166.90      171.83      8.10 o 
 -11  -5  15       58.04       66.76      5.91 o 
 -10  -5  15       37.58       33.49      4.82 o 
  -9  -5  15      332.46      357.90     17.51 o 
  -8  -5  15       59.17       70.05      7.00 o 
  -7  -5  15       15.52       20.13      1.67 o 
  -6  -5  15       90.61       96.37      3.48 o 
  -5  -5  15      285.63      293.28      6.81 o 
  -4  -5  15       38.71       41.10      1.74 o 
  -3  -5  15      526.63      518.31      7.69 o 
  -2  -5  15      262.66      263.65      4.61 o 
  -1  -5  15      175.06      164.16      4.02 o 
   0  -5  15       15.30       15.28      1.66 o 
   1  -5  15      136.47      129.92      3.92 o 
   2  -5  15      129.42      140.35      4.57 o 
   3  -5  15      118.11      120.56      4.56 o 
   4  -5  15       44.61       40.50      5.25 o 
   5  -5  15       25.99       24.95      4.38 o 
   6  -5  15        3.25       -1.09      2.63 o 
   7  -5  15      704.27      723.45     27.80 o 
   8  -5  15       67.59       82.30      6.13 o 
 -12  -4  15      434.85      493.61     21.45 o 
 -11  -4  15       96.80      113.17      8.32 o 
 -10  -4  15      218.70      231.44      9.59 o 
  -9  -4  15      327.09      315.25      9.23 o 
  -8  -4  15      481.93      467.12      9.19 o 
  -7  -4  15      688.70      686.33     11.34 o 
  -6  -4  15       62.04       74.04      3.31 o 
  -5  -4  15      385.66      368.05      7.52 o 
  -4  -4  15     1978.49     1949.11     23.03 o 
  -3  -4  15       73.33       73.20      2.61 o 
  -2  -4  15      529.34      499.13      9.14 o 
  -1  -4  15      323.42      331.49     15.91 o 
   0  -4  15      127.30      125.83      4.24 o 
   1  -4  15      404.23      400.30      8.49 o 
   2  -4  15      208.98      180.22      4.91 o 
   3  -4  15      180.09      190.29      4.99 o 
   4  -4  15      226.65      241.93      6.26 o 
   5  -4  15       89.63       87.73      3.39 o 
   6  -4  15       93.82       93.41      3.41 o 
   7  -4  15      322.28      333.60     15.10 o 
   8  -4  15       53.03       57.13      5.47 o 
   9  -4  15       49.22       50.13      5.03 o 
  10  -4  15        6.52        7.22      2.63 o 
 -13  -3  15        5.75        4.82      2.85 o 
 -12  -3  15      187.37      196.79     11.60 o 
 -11  -3  15       12.74       14.68      2.32 o 
 -10  -3  15      185.15      177.98      3.68 o 
  -9  -3  15      213.71      216.45      5.90 o 
  -8  -3  15      446.57      405.14      6.87 o 
  -7  -3  15      165.01      164.16      3.79 o 
  -6  -3  15      223.87      222.87      4.46 o 
  -5  -3  15     1422.55     1357.56     16.40 o 
  -4  -3  15      703.69      669.76      9.01 o 
  -3  -3  15      262.37      256.17      4.99 o 
  -2  -3  15      212.21      210.62      4.57 o 
  -1  -3  15      474.27      482.55      9.14 o 
   0  -3  15      540.30      535.65      9.70 o 
   1  -3  15      107.38       98.54      3.47 o 
   2  -3  15      367.10      335.02      6.85 o 
   3  -3  15     1882.68     1840.84     26.22 o 
   4  -3  15      306.87      288.07      5.63 o 
   5  -3  15      392.87      382.78      6.89 o 
   6  -3  15       38.17       42.94      2.05 o 
   7  -3  15      773.18      726.01     13.60 o 
   8  -3  15       61.27       53.50      2.41 o 
   9  -3  15       70.95       68.04      4.74 o 
  10  -3  15      231.34      249.75      6.00 o 
  11  -3  15       53.25       41.76      2.94 o 
 -14  -2  15       63.43       77.93      4.38 o 
 -13  -2  15       10.37       10.31      1.28 o 
 -12  -2  15       21.82       15.89      2.66 o 
 -11  -2  15       29.50       25.04      2.05 o 
 -10  -2  15      285.59      288.14      6.95 o 
  -9  -2  15       59.53       61.79      2.69 o 
  -8  -2  15      689.00      670.03     10.47 o 
  -7  -2  15      196.79      171.91      3.74 o 
  -6  -2  15       62.66       69.89      2.89 o 
  -5  -2  15     1050.49     1046.72     15.62 o 
  -4  -2  15     1076.28     1074.01     14.46 o 
  -3  -2  15       83.11       82.80      2.45 o 
  -2  -2  15      674.56      671.85      8.97 o 
  -1  -2  15       81.36       84.62      2.85 o 
   0  -2  15      144.40      144.36      4.85 o 
   1  -2  15      761.15      681.07     14.57 o 
   2  -2  15      783.04      813.02     15.23 o 
   3  -2  15      674.64      691.06     11.31 o 
   4  -2  15      107.36       96.24      3.35 o 
   5  -2  15       44.72       37.93      2.17 o 
   6  -2  15      487.65      447.09      7.55 o 
   7  -2  15      259.24      273.77      5.01 o 
   8  -2  15      346.50      337.46      6.21 o 
   9  -2  15      122.27      137.86      5.14 o 
  10  -2  15      203.48      210.31      4.50 o 
  11  -2  15        5.71        5.48      1.20 o 
  12  -2  15      118.34      111.86      6.57 o 
 -15  -1  15       26.97       27.14      2.85 o 
 -14  -1  15       81.39       84.81      2.30 o 
 -13  -1  15      120.58      120.48      4.08 o 
 -12  -1  15      174.57      161.02      4.71 o 
 -11  -1  15      631.61      631.19     10.15 o 
 -10  -1  15       86.62       95.79      3.58 o 
  -9  -1  15      205.06      192.39      5.83 o 
  -8  -1  15       16.84       13.95      1.96 o 
  -7  -1  15      583.24      551.44     10.46 o 
  -6  -1  15      952.11      930.69     15.70 o 
  -5  -1  15     1889.78     1861.83     29.22 o 
  -4  -1  15      964.76      980.63     14.81 o 
  -3  -1  15      250.67      245.59      6.64 o 
  -2  -1  15      288.74      278.59      4.33 o 
  -1  -1  15       41.62       43.83      1.85 o 
   0  -1  15      143.25      145.61      3.03 o 
   1  -1  15      260.05      271.02      4.47 o 
   2  -1  15     2145.65     2108.52     26.21 o 
   3  -1  15       23.55       24.18      2.22 o 
   4  -1  15      198.46      197.58      3.98 o 
   5  -1  15      327.77      312.04      5.99 o 
   6  -1  15      164.59      159.27      3.90 o 
   7  -1  15      120.92      116.46      3.40 o 
   8  -1  15      297.28      306.49      5.83 o 
   9  -1  15      215.85      219.47      4.59 o 
  10  -1  15       44.59       47.35      2.23 o 
  11  -1  15       13.71       14.57      1.48 o 
  12  -1  15      177.13      183.43      9.19 o 
 -14   0  15       88.86       92.38      3.10 o 
 -13   0  15       93.76       84.44      4.04 o 
 -12   0  15        0.01        4.00      1.58 o 
 -11   0  15      402.88      424.70     11.64 o 
 -10   0  15      429.32      414.08     12.46 o 
  -9   0  15      286.33      275.41      7.38 o 
  -8   0  15       24.58       26.10      2.52 o 
  -7   0  15      638.10      568.04     12.28 o 
  -6   0  15     1374.72     1277.99     32.81 o 
  -5   0  15     2066.16     1995.86     35.57 o 
  -4   0  15      986.79     1023.68     16.94 o 
  -3   0  15        0.46        0.95      0.92 o 
  -2   0  15       37.79       40.51      2.48 o 
  -1   0  15      352.78      336.50      6.22 o 
   0   0  15      555.11      541.92      7.59 o 
   1   0  15      993.54     1031.47     13.11 o 
   2   0  15        6.04        5.86      0.93 o 
   3   0  15     1705.85     1749.86     22.31 o 
   4   0  15      227.91      214.86      4.23 o 
   5   0  15       68.48       60.21      2.02 o 
   6   0  15      242.78      233.72      4.91 o 
   7   0  15       23.35       26.26      1.83 o 
   8   0  15      503.74      474.90      9.90 o 
   9   0  15      385.31      373.55      7.33 o 
  10   0  15       36.88       35.82      2.14 o 
  11   0  15        8.07        8.08      1.70 o 
  12   0  15       99.48      104.85      6.57 o 
 -15   1  15       26.08       26.50      1.91 o 
 -14   1  15       82.26       85.75      3.60 o 
 -13   1  15      121.96      127.73      4.72 o 
 -12   1  15      172.57      157.97      7.26 o 
 -11   1  15      630.65      632.82     27.04 o 
 -10   1  15       86.53       99.08      5.22 o 
  -9   1  15      203.33      202.32      7.22 o 
  -8   1  15       16.10       14.75      2.66 o 
  -7   1  15      582.48      561.91     17.41 o 
  -6   1  15      948.64      916.30     37.43 o 
  -5   1  15     1891.42     1861.27     68.95 o 
  -4   1  15      968.15      992.83     26.11 o 
  -3   1  15      248.79      236.34      5.43 o 
  -2   1  15      294.98      295.65      5.59 o 
  -1   1  15       38.06       38.81      2.34 o 
   0   1  15      145.33      147.92      3.88 o 
   1   1  15      256.69      260.20      5.35 o 
   2   1  15     2163.49     2187.69     32.51 o 
   3   1  15       22.78       25.03      1.60 o 
   4   1  15      194.83      196.09      3.47 o 
   5   1  15      331.59      307.10      4.66 o 
   6   1  15      161.58      166.46      5.59 o 
   7   1  15      118.79      110.04      2.93 o 
   8   1  15      295.44      304.03      5.20 o 
   9   1  15      215.69      220.34      7.55 o 
  10   1  15       42.81       48.15      2.56 o 
  11   1  15       12.77       11.39      1.70 o 
  12   1  15      174.17      178.84      8.97 o 
 -14   2  15       62.81       74.49      3.24 o 
 -13   2  15       10.58       10.73      2.32 o 
 -12   2  15       20.96       17.30      2.99 o 
 -11   2  15       29.60       25.21      4.17 o 
 -10   2  15      283.02      277.64     10.03 o 
  -9   2  15       59.33       57.23      4.26 o 
  -8   2  15      697.81      680.98     17.03 o 
  -7   2  15      197.67      185.69     10.18 o 
  -6   2  15       60.77       64.66      5.34 o 
  -5   2  15     1052.70     1024.58     48.49 o 
  -4   2  15     1068.76     1074.78     42.47 o 
  -3   2  15       80.98       89.53      8.54 o 
  -2   2  15      674.95      704.63     29.11 o 
  -1   2  15       79.78       80.74      8.76 o 
   0   2  15      143.43      145.42      4.10 o 
   1   2  15      754.54      698.91     13.55 o 
   2   2  15      785.21      819.87     14.37 o 
   3   2  15      677.63      690.95     10.69 o 
   4   2  15      105.47       90.96      2.85 o 
   5   2  15       45.03       39.75      2.46 o 
   6   2  15      480.18      458.29      8.28 o 
   7   2  15      256.94      262.69      5.76 o 
   8   2  15      347.87      345.87     11.72 o 
   9   2  15      119.12      130.00      4.19 o 
  10   2  15      204.88      198.98     11.16 o 
 -13   3  15        5.43        8.51      2.15 o 
 -12   3  15      185.25      191.47     12.70 o 
 -11   3  15       12.16       14.71      3.24 o 
 -10   3  15      181.97      182.99     13.79 o 
  -9   3  15      214.33      223.90      7.80 o 
  -8   3  15      441.15      392.51     13.54 o 
  -7   3  15      167.60      164.10      7.73 o 
  -6   3  15      224.67      209.65      9.21 o 
  -5   3  15     1426.24     1319.05     36.45 o 
  -4   3  15      707.33      688.97     20.51 o 
  -3   3  15      262.34      234.44     14.01 o 
  -2   3  15      212.37      217.58     12.91 o 
  -1   3  15      472.38      499.04     16.31 o 
   0   3  15      537.68      503.95     12.83 o 
   1   3  15      107.82      105.47      4.46 o 
   2   3  15      374.64      335.86      7.10 o 
   3   3  15     1880.26     1864.44     28.91 o 
   4   3  15      304.56      286.59      6.46 o 
   5   3  15      393.11      389.05      6.75 o 
   6   3  15       39.12       40.08      2.03 o 
   7   3  15      773.57      726.97     15.96 o 
   8   3  15       64.75       57.76      3.18 o 
 -12   4  15      436.91      465.81     21.23 o 
 -11   4  15       93.59      112.07      9.63 o 
 -10   4  15      216.53      248.23     14.88 o 
  -9   4  15      327.31      327.69     18.61 o 
  -1   4  15      319.54      323.31     15.98 o 
   0   4  15      128.49      136.15      9.85 o 
   1   4  15      403.07      389.75     22.44 o 
   2   4  15      211.28      183.84      7.41 o 
   3   4  15      176.76      189.20      7.39 o 
   4   4  15      229.27      251.44     15.65 o 
   5   4  15       90.00       92.68      4.79 o 
   6   4  15       94.06       96.95      3.78 o 
   7   4  15      326.20      325.07      9.96 o 
   8   4  15       54.02       53.85      5.25 o 
 -10   5  15       36.98       26.27      5.69 o 
  -1   5  15      171.80      159.14      9.85 o 
   0   5  15       15.53       14.67      3.94 o 
   1   5  15      138.35      137.47      8.97 o 
   2   5  15      126.78      153.65      6.90 o 
   3   5  15      117.72      109.57     11.16 o 
   4   5  15       44.73       39.76      3.30 o 
   5   5  15       26.30       23.62      2.47 o 
   6   5  15        3.52        6.64      1.49 o 
   7   5  15      707.62      758.69     27.58 o 
   8   5  15       65.57       72.89      5.47 o 
   0   6  15      124.07      125.43      7.88 o 
   1   6  15      349.95      362.93     16.20 o 
   2   6  15       80.73       74.16      5.80 o 
   3   6  15       25.29       32.73      2.84 o 
   4   6  15       31.38       44.20      3.08 o 
   5   6  15      183.01      200.63      6.45 o 
   6   6  15      168.33      181.03      5.42 o 
   1   7  15       31.23       35.47      2.62 o 
   2   7  15       51.24       48.16      4.16 o 
  -7  -6  16        1.40        3.28      2.63 o 
  -6  -6  16      106.16       96.10      7.00 o 
  -5  -6  16      409.94      423.56     18.83 o 
  -4  -6  16       50.29       50.35      3.94 o 
  -3  -6  16      376.87      377.60      9.60 o 
  -2  -6  16      147.70      166.49      5.58 o 
  -1  -6  16       21.49       28.58      2.15 o 
   0  -6  16       79.82       85.82      6.68 o 
   1  -6  16      147.40      139.89      4.47 o 
   2  -6  16       67.81       77.05      5.47 o 
   3  -6  16      107.76      114.92      6.35 o 
   4  -6  16       33.34       36.34      3.50 o 
   5  -6  16        5.87        7.88      1.97 o 
 -10  -5  16       53.99       61.73      5.69 o 
  -9  -5  16      168.77      174.24     10.07 o 
  -8  -5  16        2.37        2.85      2.85 o 
  -7  -5  16       15.40       19.71      1.72 o 
  -6  -5  16      134.93      138.54      4.68 o 
  -5  -5  16      226.76      230.54      5.59 o 
  -4  -5  16       77.21       77.65      2.79 o 
  -3  -5  16       60.82       51.54      2.31 o 
  -2  -5  16       66.41       72.17      3.10 o 
  -1  -5  16      123.94      108.95      4.58 o 
   0  -5  16       39.09       35.95      2.48 o 
   1  -5  16       24.47       27.87      2.45 o 
   2  -5  16      194.30      194.90      5.42 o 
   3  -5  16      782.43      892.94     21.33 o 
   4  -5  16       13.37        9.19      3.28 o 
   5  -5  16       18.65       12.91      3.50 o 
   6  -5  16       51.85       53.63      5.25 o 
   7  -5  16       76.47       85.15      6.35 o 
 -12  -4  16       62.10       71.80      6.13 o 
 -11  -4  16       43.98       56.69      5.91 o 
 -10  -4  16        8.68        5.91      3.06 o 
  -9  -4  16        1.58        2.96      3.61 o 
  -8  -4  16      386.32      385.79      8.03 o 
  -7  -4  16      584.78      596.89      9.95 o 
  -6  -4  16       32.96       29.76      1.92 o 
  -5  -4  16       13.79       14.57      1.03 o 
  -4  -4  16      259.00      243.42      4.49 o 
  -3  -4  16      173.45      175.88      3.89 o 
  -2  -4  16      277.60      258.29      5.64 o 
  -1  -4  16      350.28      334.16      8.47 o 
   0  -4  16      331.75      342.13     12.74 o 
   1  -4  16      893.34      840.73     15.50 o 
   2  -4  16       83.62       74.42      3.16 o 
   3  -4  16      153.26      141.61      4.62 o 
   4  -4  16       38.73       47.13      2.75 o 
   5  -4  16       38.99       48.33      2.93 o 
   6  -4  16       60.57       57.27      3.17 o 
   7  -4  16       78.14       78.36      6.79 o 
   8  -4  16      707.78      746.00     28.24 o 
 -13  -3  16      138.46      151.91      8.76 o 
 -12  -3  16        2.72        6.79      3.06 o 
 -11  -3  16       54.47       50.66      3.15 o 
 -10  -3  16       49.20       55.67      3.14 o 
  -9  -3  16      415.48      398.03      8.12 o 
  -8  -3  16      258.91      227.99      5.05 o 
  -7  -3  16       36.78       41.94      2.30 o 
  -6  -3  16     1311.36     1302.28     17.40 o 
  -5  -3  16      666.56      637.12     10.05 o 
  -4  -3  16       56.58       47.37      1.99 o 
  -3  -3  16        2.22        4.09      0.93 o 
  -2  -3  16      135.55      130.26      2.77 o 
  -1  -3  16       37.82       47.65      2.24 o 
   0  -3  16     1785.86     1756.51     27.17 o 
   1  -3  16       63.67       53.25      4.42 o 
   2  -3  16      552.78      511.20      9.57 o 
   3  -3  16      107.98      113.42      3.62 o 
   4  -3  16       31.57       30.20      1.83 o 
   5  -3  16       38.80       42.54      2.10 o 
   6  -3  16       57.50       56.27      2.44 o 
   7  -3  16      240.05      232.80      5.40 o 
   8  -3  16      491.15      500.72      9.60 o 
   9  -3  16      496.92      532.76     11.77 o 
  10  -3  16      263.62      273.39      9.30 o 
 -14  -2  16      106.77      110.10      7.22 o 
 -13  -2  16      233.57      289.21      8.66 o 
 -12  -2  16       29.40       37.11      2.24 o 
 -11  -2  16       80.63       90.65      4.03 o 
 -10  -2  16       19.84       21.05      1.76 o 
  -9  -2  16      109.96      109.72      3.39 o 
  -8  -2  16       81.91       82.90      2.97 o 
  -7  -2  16      405.81      365.17      6.08 o 
  -6  -2  16      320.40      306.56      6.27 o 
  -5  -2  16       55.88       59.21      2.52 o 
  -4  -2  16      303.39      304.63      5.84 o 
  -3  -2  16      182.34      159.73      3.18 o 
  -2  -2  16      173.59      166.46      4.64 o 
  -1  -2  16      355.34      381.04      6.63 o 
   0  -2  16      106.51      102.91      2.80 o 
   1  -2  16      215.85      239.93      5.48 o 
   2  -2  16     1001.08     1059.91     21.89 o 
   3  -2  16      280.38      277.81      6.67 o 
   4  -2  16       12.44       14.33      1.58 o 
   5  -2  16      223.96      222.16      7.05 o 
   6  -2  16      169.94      148.90      4.15 o 
   7  -2  16      120.33      111.81      3.44 o 
   8  -2  16       60.60       56.55      2.43 o 
   9  -2  16      133.42      136.94      3.43 o 
  10  -2  16       43.67       45.96      3.32 o 
  11  -2  16      106.36       98.50      6.35 o 
 -14  -1  16        8.87        9.39      1.43 o 
 -13  -1  16      156.46      178.64      4.61 o 
 -12  -1  16       14.37       18.68      1.76 o 
 -11  -1  16       14.85       13.23      1.73 o 
 -10  -1  16       18.97       20.74      1.86 o 
  -9  -1  16      328.26      336.82     14.86 o 
  -8  -1  16      949.08      923.64     15.89 o 
  -7  -1  16       18.20       17.58      1.78 o 
  -6  -1  16      385.15      378.62      6.37 o 
  -5  -1  16     1639.75     1576.23     19.91 o 
  -4  -1  16     1995.91     1971.36     28.49 o 
  -3  -1  16      480.35      479.49      7.59 o 
  -2  -1  16      333.31      326.56      4.84 o 
  -1  -1  16      132.56      136.35      3.04 o 
   0  -1  16      129.80      128.36      2.90 o 
   1  -1  16      198.93      207.23      4.22 o 
   2  -1  16     1520.13     1553.20     19.15 o 
   3  -1  16      682.53      672.66     10.32 o 
   4  -1  16      508.91      504.65      8.61 o 
   5  -1  16      266.92      264.35      5.60 o 
   6  -1  16       77.20       72.71      2.79 o 
   7  -1  16        2.76        3.62      1.13 o 
   8  -1  16      536.43      512.94      9.30 o 
   9  -1  16      151.84      146.44      4.16 o 
  10  -1  16      178.98      189.44      5.23 o 
  11  -1  16       67.99       73.01      4.60 o 
 -14   0  16       57.29       66.11      2.88 o 
 -13   0  16        8.72        9.74      1.43 o 
 -12   0  16      309.96      299.79     10.55 o 
 -11   0  16        4.09        2.66      1.71 o 
 -10   0  16      421.48      419.09     10.62 o 
  -9   0  16       47.18       50.64      3.19 o 
  -8   0  16      524.17      484.64     10.83 o 
  -7   0  16       24.64       26.01      2.33 o 
  -6   0  16     1342.36     1374.97     24.81 o 
  -5   0  16     1736.62     1653.49     31.69 o 
  -4   0  16      235.47      196.31      4.70 o 
  -3   0  16     2988.10     2889.07     40.47 o 
  -2   0  16      599.99      536.78      8.93 o 
  -1   0  16       46.58       54.42      2.40 o 
   0   0  16      668.33      670.19     10.57 o 
   1   0  16     2328.03     2278.62     27.15 o 
   2   0  16      156.21      155.03      2.88 o 
   3   0  16     1121.05     1013.29     13.10 o 
   4   0  16      441.08      442.51      6.60 o 
   5   0  16       12.38       19.25      1.22 o 
   6   0  16       53.86       50.54      2.21 o 
   7   0  16      151.94      143.90      3.66 o 
   8   0  16      220.43      217.84      5.03 o 
   9   0  16      154.03      137.16      4.03 o 
  10   0  16      132.23      123.50      3.63 o 
  11   0  16      146.72      153.21      6.68 o 
 -14   1  16        9.15        8.50      1.33 o 
 -13   1  16      158.18      181.28      8.99 o 
 -12   1  16       15.70       15.75      2.68 o 
 -11   1  16       14.57       11.94      2.79 o 
 -10   1  16       18.56       21.78      2.78 o 
  -9   1  16      330.35      333.81      9.94 o 
  -8   1  16      941.39      912.34     28.02 o 
  -7   1  16       18.36       12.70      2.48 o 
  -6   1  16      382.74      379.73     10.39 o 
  -5   1  16     1636.87     1586.03     33.17 o 
  -4   1  16     1997.42     2030.02     49.08 o 
  -3   1  16      481.59      483.96     14.58 o 
  -2   1  16      330.45      313.10      6.07 o 
  -1   1  16      130.73      132.96      3.34 o 
   0   1  16      129.85      137.42      4.07 o 
   1   1  16      198.10      214.03      4.60 o 
   2   1  16     1519.98     1530.94     18.08 o 
   3   1  16      688.97      695.27      9.45 o 
   4   1  16      510.48      499.79      6.78 o 
   5   1  16      267.74      265.19      4.58 o 
   6   1  16       77.26       73.08      2.27 o 
   7   1  16        3.33        3.05      1.03 o 
   8   1  16      541.82      509.97     10.33 o 
   9   1  16      154.57      159.01      4.36 o 
  10   1  16      177.94      178.37      5.30 o 
  11   1  16       68.11       86.90      6.13 o 
 -14   2  16      109.07      117.77      6.57 o 
 -13   2  16      230.51      291.03      9.72 o 
 -12   2  16       30.69       35.01      3.55 o 
 -11   2  16       80.91       88.23      5.64 o 
 -10   2  16       21.12       23.94      2.83 o 
  -9   2  16      109.34      120.08      5.75 o 
  -8   2  16       79.05       67.32      5.32 o 
  -7   2  16      404.86      370.90     13.00 o 
  -6   2  16      318.77      296.92     11.30 o 
  -5   2  16       54.57       49.36      4.80 o 
  -4   2  16      304.48      284.01     10.63 o 
  -3   2  16      183.82      169.71      7.48 o 
  -2   2  16      174.73      161.96      5.40 o 
  -1   2  16      353.96      368.73      9.83 o 
   0   2  16      104.69      103.89      3.37 o 
   1   2  16      217.17      238.58      6.50 o 
   2   2  16      999.82     1039.75     14.40 o 
   3   2  16      281.75      274.81      4.97 o 
   4   2  16       12.30       10.62      1.45 o 
   5   2  16      225.46      223.57      5.00 o 
   6   2  16      166.31      154.24      4.53 o 
   7   2  16      120.74      114.29      3.83 o 
   8   2  16       59.89       52.17      2.82 o 
   9   2  16      131.57      126.11      5.86 o 
  10   2  16       44.64       38.53      5.03 o 
 -13   3  16      137.91      138.56      8.54 o 
 -12   3  16        2.70        5.88      4.05 o 
 -11   3  16       54.81       48.90      4.08 o 
 -10   3  16       47.73       58.78      4.79 o 
  -9   3  16      417.08      416.34     18.61 o 
  -8   3  16      255.61      222.89      9.21 o 
  -7   3  16       37.92       41.03      4.41 o 
  -6   3  16     1308.79     1328.51     35.52 o 
  -5   3  16      659.55      615.58     19.27 o 
  -4   3  16       57.53       50.13      4.80 o 
  -3   3  16        2.01        1.97      3.72 o 
  -2   3  16      135.53      128.54     12.59 o 
  -1   3  16       37.73       47.38      3.52 o 
   0   3  16     1776.46     1700.52     35.53 o 
   1   3  16       63.05       54.89      3.13 o 
   2   3  16      550.57      524.62      9.72 o 
   3   3  16      108.43      111.92      3.89 o 
   4   3  16       31.62       30.28      1.71 o 
   5   3  16       36.76       41.49      1.96 o 
   6   3  16       59.19       56.71      3.07 o 
   7   3  16      241.93      232.29      6.50 o 
   8   3  16      496.25      513.79     14.61 o 
 -11   4  16       43.41       51.88      5.91 o 
 -10   4  16        7.70        6.35      4.82 o 
  -1   4  16      355.34      317.68     24.52 o 
   0   4  16      334.10      328.56     14.88 o 
   1   4  16      897.86      840.30     22.25 o 
   2   4  16       84.83       79.38      6.79 o 
   3   4  16      150.69      148.13      6.14 o 
   4   4  16       36.62       42.00      3.20 o 
   5   4  16       39.31       55.29      3.36 o 
   6   4  16       60.83       49.25      5.25 o 
   7   4  16       78.02       79.46      6.35 o 
   8   4  16      698.39      766.79     27.80 o 
   0   5  16       41.02       37.97      3.56 o 
   1   5  16       23.32       27.34      8.21 o 
   2   5  16      194.71      193.77      7.17 o 
   3   5  16      781.93      887.51     22.71 o 
   4   5  16       13.20       10.95      1.82 o 
   5   5  16       20.29       15.52      1.89 o 
   6   5  16       51.04       59.32      5.25 o 
   7   5  16       75.95       87.34      5.69 o 
   0   6  16       78.10       84.94      4.48 o 
   1   6  16      145.62      147.60      5.65 o 
   2   6  16       67.69       68.42      4.27 o 
   3   6  16      106.23      119.54      4.70 o 
   4   6  16       33.44       31.21      2.63 o 
   5   6  16        5.83        6.62      1.13 o 
  -3  -6  17      187.49      195.64      5.41 o 
  -2  -6  17       41.77       49.68      2.40 o 
  -1  -6  17      627.50      702.54     15.99 o 
   0  -6  17        4.99        4.14      1.15 o 
   1  -6  17      439.63      468.00     16.64 o 
   2  -6  17      342.47      398.39     14.45 o 
   3  -6  17      108.57      119.74      5.91 o 
  -9  -5  17       21.34       30.86      4.16 o 
  -8  -5  17       54.48       60.20      5.91 o 
  -7  -5  17        6.62       15.10      3.72 o 
  -6  -5  17      304.32      324.45      7.65 o 
  -5  -5  17       39.13       34.62      4.19 o 
  -4  -5  17      514.26      504.02     10.98 o 
  -3  -5  17      112.02      122.96      4.94 o 
  -2  -5  17      263.26      283.70      8.67 o 
  -1  -5  17      776.29      811.61     16.53 o 
   0  -5  17       41.97       43.69      2.59 o 
   1  -5  17       11.55        7.84      1.97 o 
   2  -5  17      140.29      147.19      5.18 o 
   3  -5  17      175.37      184.09      7.00 o 
   4  -5  17       80.75       91.94      6.79 o 
   5  -5  17        1.16       -0.22      2.41 o 
 -11  -4  17        8.45       13.13      3.28 o 
 -10  -4  17      111.73      123.46      8.32 o 
  -9  -4  17       22.24       19.62      3.28 o 
  -8  -4  17      173.20      167.04      6.19 o 
  -7  -4  17      185.59      172.96      5.85 o 
  -6  -4  17      395.56      406.42     12.03 o 
  -5  -4  17      135.42      122.26      3.75 o 
  -4  -4  17       28.31       27.38      1.63 o 
  -3  -4  17       86.03       84.76      2.98 o 
  -2  -4  17      506.22      514.57     13.18 o 
  -1  -4  17      146.20      147.45      3.82 o 
   0  -4  17       13.00        9.11      2.08 o 
   1  -4  17      118.05      114.07      4.98 o 
   2  -4  17      208.31      215.03      7.10 o 
   3  -4  17      143.55      130.10      5.56 o 
   4  -4  17       48.14       49.83      2.62 o 
   5  -4  17      194.60      214.07      5.65 o 
   6  -4  17       31.76       30.65      4.38 o 
   7  -4  17      100.09      110.10      7.22 o 
 -12  -3  17      102.80      113.83      7.44 o 
 -11  -3  17      285.82      295.57      8.75 o 
 -10  -3  17      379.95      388.89     11.68 o 
  -9  -3  17      316.58      337.96     15.69 o 
  -8  -3  17      523.96      526.29     12.92 o 
  -7  -3  17       29.61       35.02      2.36 o 
  -6  -3  17       43.38       37.42      2.04 o 
  -5  -3  17       96.23       87.84      3.18 o 
  -4  -3  17     1058.83     1021.39     15.00 o 
  -3  -3  17      317.01      311.69      5.23 o 
  -2  -3  17      456.30      475.00      8.16 o 
  -1  -3  17       40.33       45.74      2.04 o 
   0  -3  17       45.05       47.04      2.08 o 
   1  -3  17       86.90       69.03      3.88 o 
   2  -3  17        0.80        7.15      1.42 o 
   3  -3  17       26.37       22.87      2.07 o 
   4  -3  17       11.46        8.49      1.50 o 
   5  -3  17       34.64       30.81      2.65 o 
   6  -3  17        8.74       10.25      1.44 o 
   7  -3  17      283.14      283.90      6.05 o 
   8  -3  17       85.57       83.07      3.69 o 
   9  -3  17       66.43       84.06      5.91 o 
 -13  -2  17       13.71       16.64      3.50 o 
 -12  -2  17       27.46       36.38      2.62 o 
 -11  -2  17      561.05      587.27     16.72 o 
 -10  -2  17      145.28      134.09      3.79 o 
  -9  -2  17     1003.63      955.84     15.03 o 
  -8  -2  17       17.16       22.36      2.41 o 
  -7  -2  17       83.50       75.08      6.57 o 
  -6  -2  17      456.29      471.43     10.17 o 
  -5  -2  17       19.28       21.21      1.67 o 
  -4  -2  17      194.08      179.48      3.87 o 
  -3  -2  17       94.92      100.16      2.77 o 
  -2  -2  17      411.30      380.09      5.87 o 
  -1  -2  17      333.01      309.98      4.97 o 
   0  -2  17      108.01      117.02      3.91 o 
   1  -2  17      428.33      427.41      8.33 o 
   2  -2  17     1787.84     1732.31     26.85 o 
   3  -2  17      135.81      145.49      4.06 o 
   4  -2  17       29.54       22.62      1.83 o 
   5  -2  17        8.29        9.09      1.46 o 
   6  -2  17      298.17      301.89      6.88 o 
   7  -2  17      441.26      451.20     10.27 o 
   8  -2  17      220.45      227.08      5.29 o 
   9  -2  17      214.12      222.09      6.90 o 
  10  -2  17      122.04      136.37      7.66 o 
 -13  -1  17       69.82       81.71      3.03 o 
 -12  -1  17      170.18      158.09      4.30 o 
 -11  -1  17       42.30       44.55      2.48 o 
 -10  -1  17      419.42      423.77     10.76 o 
  -9  -1  17       28.94       36.69      2.92 o 
  -8  -1  17      136.19      137.66      4.60 o 
  -7  -1  17      148.98      148.18      4.07 o 
  -6  -1  17      559.58      537.81      9.63 o 
  -5  -1  17      271.44      263.74      4.82 o 
  -4  -1  17      269.93      263.60      4.45 o 
  -3  -1  17      749.35      751.97     10.23 o 
  -2  -1  17      299.07      313.71      5.06 o 
  -1  -1  17      161.65      182.34      3.09 o 
   0  -1  17      476.80      437.58      7.10 o 
   1  -1  17     1103.24     1075.92     16.25 o 
   2  -1  17      513.60      487.29      8.53 o 
   3  -1  17      603.17      628.18      9.68 o 
   4  -1  17      676.58      654.41      9.96 o 
   5  -1  17      223.57      206.43      4.32 o 
   6  -1  17      119.52      128.84      3.69 o 
   7  -1  17      216.38      210.47      5.32 o 
   8  -1  17      129.04      123.06      4.83 o 
   9  -1  17      155.29      161.57      4.14 o 
  10  -1  17      139.77      149.96      7.88 o 
  11  -1  17       27.10       29.33      3.28 o 
 -14   0  17       57.69       60.44      2.69 o 
 -13   0  17      210.03      195.53      4.76 o 
 -12   0  17       11.47        6.11      1.38 o 
 -11   0  17       96.92       99.90      5.23 o 
 -10   0  17       70.73       55.52      3.49 o 
  -9   0  17        0.11        2.14      1.56 o 
  -8   0  17       64.53       78.09      4.25 o 
  -7   0  17      134.47      137.61      4.75 o 
  -6   0  17        0.43        2.17      1.77 o 
  -5   0  17      158.13      160.38      4.35 o 
  -4   0  17     2778.27     2639.49     33.41 o 
  -3   0  17        0.72        0.63      0.90 o 
  -2   0  17     1347.38     1388.84     19.23 o 
  -1   0  17      242.75      224.20      3.95 o 
   0   0  17     1241.73     1153.82     14.95 o 
   1   0  17      131.52      125.62      2.70 o 
   2   0  17     1520.92     1457.60     18.17 o 
   3   0  17        2.53        4.94      0.95 o 
   4   0  17      501.27      458.26      6.75 o 
   5   0  17      270.28      245.98      5.12 o 
   6   0  17        5.02        4.54      1.15 o 
   7   0  17        0.02        0.84      1.14 o 
   8   0  17      183.11      175.38      4.72 o 
   9   0  17       46.50       51.86      2.49 o 
  10   0  17       70.71       82.52      3.63 o 
  11   0  17       17.05       16.20      2.85 o 
 -14   1  17        5.63        5.25      2.19 o 
 -13   1  17       69.01       79.65      3.00 o 
 -12   1  17      169.95      170.62      5.49 o 
 -11   1  17       42.02       41.29      2.97 o 
 -10   1  17      420.83      431.62     11.04 o 
  -9   1  17       28.64       32.90      2.62 o 
  -8   1  17      135.31      127.41      5.60 o 
  -7   1  17      148.69      140.95      5.78 o 
  -6   1  17      566.18      528.75     13.23 o 
  -5   1  17      272.39      274.34      6.91 o 
  -4   1  17      266.86      263.83      6.16 o 
  -3   1  17      742.05      727.65     12.71 o 
  -2   1  17      305.64      317.91      4.98 o 
  -1   1  17      161.10      180.31      3.42 o 
   0   1  17      474.61      450.88      6.97 o 
   1   1  17     1103.99     1060.93     12.99 o 
   2   1  17      514.96      481.22      7.26 o 
   3   1  17      595.76      626.94     12.36 o 
   4   1  17      678.84      651.15      9.45 o 
   5   1  17      218.37      207.12      4.36 o 
   6   1  17      117.92      120.97      2.96 o 
   7   1  17      217.02      211.14      4.93 o 
   8   1  17      128.91      123.66      3.87 o 
   9   1  17      154.44      149.22      4.77 o 
 -13   2  17       13.57       14.17      2.70 o 
 -12   2  17       27.03       32.87      3.17 o 
 -11   2  17      559.60      610.79     18.01 o 
 -10   2  17      149.68      151.02      6.79 o 
  -9   2  17      994.60      966.77     43.45 o 
  -8   2  17       17.58       24.08      3.48 o 
  -7   2  17       84.03       81.68      4.49 o 
  -6   2  17      457.10      475.56     12.17 o 
  -5   2  17       19.16       21.64      2.72 o 
  -4   2  17      192.47      185.44      6.52 o 
  -3   2  17       94.25       93.16      5.63 o 
  -2   2  17      414.59      371.56     10.39 o 
  -1   2  17      331.82      297.84      7.26 o 
   0   2  17      106.81      111.55      3.73 o 
   1   2  17      428.26      434.23      7.50 o 
   2   2  17     1792.15     1705.44     24.12 o 
   3   2  17      135.76      146.14      4.27 o 
   4   2  17       29.63       23.24      1.94 o 
   5   2  17        8.78        9.55      1.59 o 
   6   2  17      302.79      306.56      7.06 o 
   7   2  17      438.53      454.30     14.22 o 
   8   2  17      218.98      234.22     12.04 o 
   9   2  17      212.50      202.48     10.94 o 
 -12   3  17      101.52      105.53      4.86 o 
 -11   3  17      285.52      296.27     10.62 o 
 -10   3  17      381.68      397.52     17.51 o 
  -9   3  17      317.13      366.43     16.42 o 
  -8   3  17      519.54      511.78     22.55 o 
  -7   3  17       29.27       32.24      3.86 o 
  -6   3  17       44.27       40.75      6.79 o 
  -5   3  17       99.20       89.25      6.03 o 
  -4   3  17     1058.82     1021.13     22.58 o 
  -3   3  17      321.68      304.29     12.34 o 
  -2   3  17      450.90      462.29     14.43 o 
  -1   3  17       40.49       47.26      3.40 o 
   0   3  17       46.49       43.24      3.16 o 
   1   3  17       88.90       71.63      3.33 o 
   2   3  17        0.94        3.18      1.42 o 
   3   3  17       28.14       22.25      1.76 o 
   4   3  17       11.61        8.85      1.35 o 
   5   3  17       34.36       32.54      2.57 o 
   6   3  17        8.31       12.93      1.85 o 
   7   3  17      280.42      272.64      9.34 o 
   8   3  17       83.68       80.41      4.52 o 
  -2   4  17      503.71      554.46     21.01 o 
  -1   4  17      145.70      145.59      6.34 o 
   0   4  17       11.57        8.28      2.52 o 
   1   4  17      116.90      108.22      5.42 o 
   2   4  17      215.23      222.84     19.81 o 
   3   4  17      143.74      141.35     11.05 o 
   4   4  17       47.03       50.90      3.08 o 
   5   4  17      195.40      237.94     11.16 o 
   6   4  17       31.63       24.74      3.72 o 
   7   4  17      101.86      118.20      7.00 o 
   8   4  17      157.84      164.83      7.88 o 
  -1   5  17      775.83      811.67     29.11 o 
   0   5  17       42.58       40.02      3.24 o 
   1   5  17       10.41        9.16      1.93 o 
   2   5  17      142.46      151.23      5.70 o 
   3   5  17      173.77      197.93      6.51 o 
   4   5  17       80.11       94.76      4.49 o 
   5   5  17        1.25        2.41      2.19 o 
   6   5  17      204.16      210.58      9.63 o 
  -2   6  17       42.43       49.69      4.60 o 
  -1   6  17      622.71      634.14     24.30 o 
   0   6  17        4.95        5.47      2.19 o 
   1   6  17      436.45      447.10     12.13 o 
   2   6  17      336.12      383.58     10.49 o 
   3   6  17      108.94      125.64      4.82 o 
  -1  -6  18       23.77       24.74      2.19 o 
   0  -6  18        0.22        1.97      1.31 o 
   1  -6  18      235.83      248.45      9.63 o 
  -6  -5  18       22.49       23.64      2.19 o 
  -5  -5  18       74.00       77.57      3.33 o 
  -4  -5  18       73.87       83.41      3.94 o 
  -3  -5  18       97.81      117.77      9.85 o 
  -2  -5  18       24.90       28.34      5.69 o 
  -1  -5  18       66.03       79.48      7.00 o 
   0  -5  18       73.49       72.58      3.52 o 
   1  -5  18        8.98       13.79      1.66 o 
   2  -5  18      244.33      242.54      8.76 o 
  -9  -4  18        4.08        6.57      3.06 o 
  -8  -4  18       63.97       70.02      3.83 o 
  -7  -4  18       92.52       79.46      5.03 o 
  -6  -4  18      401.56      391.64     11.43 o 
  -5  -4  18      307.25      296.35      7.47 o 
  -4  -4  18      246.32      212.72      4.70 o 
  -3  -4  18      171.33      162.72      4.44 o 
  -2  -4  18       12.03       11.77      1.46 o 
  -1  -4  18       70.32       71.81      2.99 o 
   0  -4  18      186.78      195.52      4.92 o 
   1  -4  18      173.42      151.26      5.62 o 
   2  -4  18      153.24      184.09      6.26 o 
   3  -4  18       52.89       57.71      3.28 o 
   4  -4  18      273.13      310.18     11.16 o 
   5  -4  18      114.65      125.43      5.03 o 
   6  -4  18       76.11       82.74      6.35 o 
 -11  -3  18      362.77      388.76     17.73 o 
 -10  -3  18      190.91      213.69      7.15 o 
  -9  -3  18      290.38      285.71      9.20 o 
  -8  -3  18       64.87       58.71      3.98 o 
  -7  -3  18       13.70       18.03      3.02 o 
  -6  -3  18      301.28      286.27      8.97 o 
  -5  -3  18      252.38      252.41      5.68 o 
  -4  -3  18      389.01      350.96      7.88 o 
  -3  -3  18        4.70        6.75      1.26 o 
  -2  -3  18      386.53      376.94      9.41 o 
  -1  -3  18      472.83      457.69      7.36 o 
   0  -3  18      204.01      196.82      5.73 o 
   1  -3  18       83.60       81.10      2.75 o 
   2  -3  18      159.49      151.94      4.39 o 
   3  -3  18      196.26      209.15      5.95 o 
   4  -3  18       90.55      105.16      4.00 o 
   5  -3  18       82.71       99.04      5.59 o 
   6  -3  18      196.67      185.37      6.56 o 
   7  -3  18      130.19      150.76      4.90 o 
   8  -3  18      456.12      488.58     19.48 o 
 -12  -2  18        1.09        2.33      1.17 o 
 -11  -2  18       30.56       44.51      3.39 o 
 -10  -2  18       15.54       14.18      3.94 o 
  -9  -2  18      201.93      176.33      5.64 o 
  -8  -2  18       67.60       73.77      6.13 o 
  -7  -2  18       12.08        8.76      2.85 o 
  -6  -2  18       37.91       41.65      4.11 o 
  -5  -2  18      156.23      136.73      4.11 o 
  -4  -2  18       52.91       49.88      3.54 o 
  -3  -2  18      704.37      673.85     12.34 o 
  -2  -2  18      151.78      159.36      3.19 o 
  -1  -2  18      235.71      230.36      4.56 o 
   0  -2  18      171.46      170.41      3.78 o 
   1  -2  18       66.31       76.10      3.91 o 
   2  -2  18      565.39      556.77     10.85 o 
   3  -2  18        6.04       11.32      1.50 o 
   4  -2  18      594.80      613.36     12.02 o 
   5  -2  18       30.35       31.77      3.10 o 
   6  -2  18       18.24       20.34      1.93 o 
   7  -2  18       64.05       65.85      2.93 o 
   8  -2  18       65.12       76.74      6.13 o 
   9  -2  18       47.81       48.81      4.82 o 
 -13  -1  18      141.70      134.84      5.69 o 
 -12  -1  18       31.86       35.66      1.81 o 
 -11  -1  18      104.72      120.90      3.56 o 
 -10  -1  18       49.99       57.17      3.13 o 
  -9  -1  18      161.32      145.88      5.08 o 
  -8  -1  18      177.88      183.17      5.56 o 
  -7  -1  18       22.57       25.27      2.30 o 
  -6  -1  18       22.63       22.51      1.75 o 
  -5  -1  18      153.61      145.73      3.83 o 
  -4  -1  18      250.92      240.89      4.91 o 
  -3  -1  18      410.02      395.43      7.55 o 
  -2  -1  18      194.37      202.61      4.67 o 
  -1  -1  18      795.83      797.12     10.26 o 
   0  -1  18      663.07      654.13      9.76 o 
   1  -1  18      537.35      530.36      8.06 o 
   2  -1  18      178.66      164.12      4.42 o 
   3  -1  18       84.17       93.02      5.34 o 
   4  -1  18      195.67      201.14      4.49 o 
   5  -1  18       36.10       40.63      2.28 o 
   6  -1  18       13.06       11.01      1.59 o 
   7  -1  18       82.40       78.68      3.07 o 
   8  -1  18       59.03       55.80      3.14 o 
   9  -1  18      389.61      390.53     10.41 o 
 -13   0  18      113.57      108.48      5.76 o 
 -12   0  18      223.82      257.27      5.84 o 
 -11   0  18       14.34       12.77      1.86 o 
 -10   0  18        0.58        1.79      1.51 o 
  -9   0  18      176.22      181.65      6.88 o 
  -8   0  18      507.65      506.25     12.34 o 
  -7   0  18      325.03      268.62      7.80 o 
  -6   0  18       94.00       79.86      3.14 o 
  -5   0  18      114.40      133.34      4.14 o 
  -4   0  18      127.03      114.49      3.28 o 
  -3   0  18       28.80       23.78      1.71 o 
  -2   0  18      243.56      232.48      4.52 o 
  -1   0  18      255.18      236.10      4.43 o 
   0   0  18      127.31      113.16      2.55 o 
   1   0  18       78.79       90.20      2.55 o 
   2   0  18      455.66      496.61      6.91 o 
   3   0  18      527.47      535.54      8.16 o 
   4   0  18       75.90       74.17      2.55 o 
   5   0  18       15.56       27.38      1.90 o 
   6   0  18       48.41       37.97      4.55 o 
   7   0  18        6.38        4.19      1.32 o 
   8   0  18      142.10      138.52      4.58 o 
   9   0  18       25.30       21.24      1.75 o 
  10   0  18        1.55        0.66      2.19 o 
 -13   1  18      142.03      132.21      6.57 o 
 -12   1  18       31.15       32.70      2.46 o 
 -11   1  18      100.84      118.65      5.83 o 
 -10   1  18       50.29       60.13      3.96 o 
  -9   1  18      160.35      159.80      6.45 o 
  -8   1  18      180.25      185.19      6.18 o 
  -7   1  18       20.15       19.33      3.08 o 
  -6   1  18       22.34       19.90      2.54 o 
  -5   1  18      154.04      143.86      4.73 o 
  -4   1  18      252.39      238.90      6.24 o 
  -3   1  18      414.33      391.39      7.64 o 
  -2   1  18      195.59      190.76      4.34 o 
  -1   1  18      800.67      803.34     10.20 o 
   0   1  18      667.47      668.11     10.12 o 
   1   1  18      538.93      529.66     12.21 o 
   2   1  18      175.29      165.78      4.09 o 
   3   1  18       83.05       90.18      4.34 o 
   4   1  18      195.87      198.54      4.43 o 
   5   1  18       35.56       35.89      1.93 o 
   6   1  18       13.04       15.51      1.94 o 
   7   1  18       85.25       89.97      4.25 o 
   8   1  18       58.05       56.04      3.94 o 
 -12   2  18        0.79        1.83      1.25 o 
 -11   2  18       30.55       44.13      2.76 o 
 -10   2  18       14.73       12.04      2.31 o 
  -9   2  18      201.25      181.94      7.10 o 
  -8   2  18       65.18       82.75      5.08 o 
  -7   2  18       11.42       13.12      2.27 o 
  -6   2  18       36.82       36.43      3.03 o 
  -5   2  18      158.78      144.49      5.66 o 
  -4   2  18       53.02       54.29      3.64 o 
  -3   2  18      705.03      674.29     15.22 o 
  -2   2  18      152.56      154.94      8.30 o 
  -1   2  18      238.31      237.30      5.28 o 
   0   2  18      171.64      173.81      4.29 o 
   1   2  18       66.61       80.17      3.26 o 
   2   2  18      567.38      593.89     11.91 o 
   3   2  18        6.08       11.29      1.76 o 
   4   2  18      595.93      618.86     21.56 o 
   5   2  18       30.45       29.98      3.66 o 
   6   2  18       18.46       20.04      2.30 o 
   7   2  18       63.73       70.79      4.93 o 
   8   2  18       67.01       52.75      5.69 o 
 -11   3  18      363.39      389.42     16.20 o 
 -10   3  18      187.79      219.77     10.94 o 
  -9   3  18      291.29      289.38     13.79 o 
  -8   3  18       64.49       59.54      6.13 o 
  -7   3  18       14.16       20.30      2.93 o 
  -6   3  18      303.41      283.23      9.87 o 
  -5   3  18      250.66      232.83      9.53 o 
  -4   3  18      390.27      381.00      9.90 o 
  -3   3  18        4.98        6.55      2.43 o 
  -2   3  18      388.88      381.57     21.56 o 
  -1   3  18      468.30      451.45     11.69 o 
   0   3  18      203.13      195.57      6.21 o 
   1   3  18       80.72       80.80      3.92 o 
   2   3  18      160.19      144.77      4.25 o 
   3   3  18      194.40      200.38      7.29 o 
   4   3  18       91.39      107.71      5.05 o 
   5   3  18       85.08       94.14      4.36 o 
   6   3  18      200.49      194.82      9.85 o 
   7   3  18      132.55      144.25      7.88 o 
  -5   4  18      308.49      285.00     13.13 o 
  -4   4  18      246.81      221.30     10.73 o 
  -3   4  18      172.21      176.65      9.19 o 
  -2   4  18       12.71        8.10      2.85 o 
  -1   4  18       71.64       66.06      4.14 o 
   0   4  18      188.25      206.05      7.17 o 
   1   4  18      172.34      159.36      6.04 o 
   2   4  18      150.30      188.27      6.41 o 
   3   4  18       52.21       61.97      4.16 o 
   4   4  18      279.41      329.88     14.23 o 
   5   4  18      114.71      130.24      7.66 o 
   6   4  18       71.74       85.81      5.69 o 
   7   4  18       56.42       49.03      4.16 o 
  -4   5  18       72.32       80.12      6.13 o 
  -3   5  18       98.23      116.01      7.22 o 
  -2   5  18       23.38       26.49      3.72 o 
  -1   5  18       66.80       87.78      6.13 o 
   0   5  18       73.44       82.35      4.17 o 
   1   5  18        9.07       13.61      1.89 o 
   2   5  18      243.78      254.33      7.45 o 
   3   5  18       20.73       23.94      1.82 o 
   4   5  18      283.24      356.58     14.67 o 
   5   5  18       70.55       67.64      5.03 o 
  -2   6  18       78.14       75.74      5.03 o 
  -1   6  18       24.77       25.61      2.85 o 
   0   6  18        0.27        0.00      1.53 o 
   1   6  18      241.19      260.71      9.63 o 
  -5  -5  19      180.43      194.60      7.44 o 
  -4  -5  19       32.75       38.96      3.28 o 
  -3  -5  19       83.16       88.71      3.55 o 
  -2  -5  19     1006.07     1054.28     29.33 o 
  -1  -5  19      267.11      304.05     12.04 o 
   0  -5  19       35.83       33.05      2.26 o 
   1  -5  19       13.02       19.04      3.06 o 
  -8  -4  19       46.93       51.44      3.06 o 
  -7  -4  19      159.59      159.36      7.44 o 
  -6  -4  19      217.61      277.34     11.60 o 
  -5  -4  19      133.56      149.07      7.88 o 
  -4  -4  19      255.47      260.16      6.69 o 
  -3  -4  19      426.48      402.11     17.51 o 
  -2  -4  19      360.80      366.72     10.50 o 
  -1  -4  19      132.15      133.55      5.69 o 
   0  -4  19      155.22      160.52      5.68 o 
   1  -4  19      154.01      135.57      5.05 o 
   2  -4  19      146.55      157.82      6.57 o 
   3  -4  19      123.55      121.49      5.47 o 
   4  -4  19      130.28      133.75      5.47 o 
 -10  -3  19        6.45        7.66      1.53 o 
  -9  -3  19       43.95       49.21      3.39 o 
  -8  -3  19      310.85      327.25     13.13 o 
  -7  -3  19      128.64      131.12      7.44 o 
  -6  -3  19        3.60        1.97      3.50 o 
  -5  -3  19        8.72       10.16      1.86 o 
  -4  -3  19      181.15      186.18      4.94 o 
  -3  -3  19       99.62      105.39      4.26 o 
  -2  -3  19      776.95      801.24     13.62 o 
  -1  -3  19       22.73       22.73      1.71 o 
   0  -3  19      182.15      169.79      4.14 o 
   1  -3  19      202.59      200.76      4.61 o 
   2  -3  19       42.38       43.03      2.63 o 
   3  -3  19      134.42      128.42      4.14 o 
   4  -3  19      117.84      115.26      7.30 o 
   5  -3  19      239.02      238.69      7.15 o 
   6  -3  19      271.52      291.16      8.76 o 
   7  -3  19       29.26       21.01      3.28 o 
 -11  -2  19       81.26      104.55      4.20 o 
 -10  -2  19      126.27      119.82      8.32 o 
  -9  -2  19      137.02      131.34      7.22 o 
  -8  -2  19       48.11       56.91      5.03 o 
  -7  -2  19       63.55       66.98      5.25 o 
  -6  -2  19      386.95      377.60     14.67 o 
  -5  -2  19      105.00       93.54      5.90 o 
  -4  -2  19      108.53      112.15      3.48 o 
  -3  -2  19       24.45       23.38      1.46 o 
  -2  -2  19       17.80       17.90      1.66 o 
  -1  -2  19       88.06       83.15      2.71 o 
   0  -2  19      508.04      502.94      8.44 o 
   1  -2  19       64.69       67.63      2.56 o 
   2  -2  19       33.83       27.98      2.18 o 
   3  -2  19      195.08      183.92      5.63 o 
   4  -2  19        1.45        6.78      1.40 o 
   5  -2  19       35.38       37.46      2.38 o 
   6  -2  19       15.21       22.26      2.05 o 
   7  -2  19      335.28      358.72     16.09 o 
   8  -2  19       23.51       28.68      3.72 o 
 -12  -1  19       17.61       14.67      2.19 o 
 -11  -1  19       90.10       95.40      4.22 o 
 -10  -1  19       23.26       26.08      2.37 o 
  -9  -1  19      147.04      149.29      8.97 o 
  -8  -1  19      371.15      368.98     11.47 o 
  -7  -1  19      551.85      554.67     15.77 o 
  -6  -1  19        7.42       10.20      2.42 o 
  -5  -1  19       48.66       53.70      4.00 o 
  -4  -1  19      970.02      856.32     16.45 o 
  -3  -1  19      370.99      378.20      7.47 o 
  -2  -1  19      405.19      398.81      7.69 o 
  -1  -1  19      210.81      206.60      3.78 o 
   0  -1  19        3.42        4.06      0.85 o 
   1  -1  19     1002.09      979.66     16.22 o 
   2  -1  19      179.53      167.58      6.03 o 
   3  -1  19       24.71       35.74      2.50 o 
   4  -1  19       94.99       95.86      5.79 o 
   5  -1  19      753.90      749.56     14.02 o 
   6  -1  19        1.91        2.97      1.23 o 
   7  -1  19       58.18       52.34      2.68 o 
   8  -1  19       78.38       73.35      3.24 o 
 -12   0  19        0.45        1.08      0.98 o 
 -11   0  19       16.68       15.87      1.62 o 
 -10   0  19      195.86      219.25      7.15 o 
  -9   0  19      454.19      530.99     14.55 o 
  -8   0  19       31.77       23.28      2.55 o 
  -7   0  19       35.13       37.70      2.57 o 
  -6   0  19        0.36        0.37      1.27 o 
  -5   0  19       28.32       34.32      2.14 o 
  -4   0  19      430.22      442.69     19.37 o 
  -3   0  19        2.26        4.33      1.08 o 
  -2   0  19       37.79       35.02      2.30 o 
  -1   0  19      701.74      656.33      9.77 o 
   0   0  19      126.50      140.15      3.63 o 
   1   0  19      251.72      242.22      4.69 o 
   2   0  19        7.67       10.72      1.16 o 
   3   0  19      253.42      213.80      5.24 o 
   4   0  19        8.48       13.97      1.79 o 
   5   0  19        2.27        1.38      1.35 o 
   6   0  19       35.08       42.53      3.73 o 
   7   0  19      206.71      217.99      5.96 o 
   8   0  19      229.77      254.49      7.57 o 
   9   0  19      320.91      330.75     14.01 o 
 -12   1  19       16.95       18.70      2.52 o 
 -11   1  19       87.97       92.00      4.30 o 
 -10   1  19       23.56       32.20      2.73 o 
  -9   1  19      147.77      137.91      7.33 o 
  -8   1  19      374.26      385.34     12.15 o 
  -7   1  19      549.86      568.59     13.28 o 
  -6   1  19        7.37        2.44      1.55 o 
  -5   1  19       50.62       53.74      3.43 o 
  -4   1  19      966.98      869.82     16.23 o 
  -3   1  19      361.09      361.89      8.48 o 
  -2   1  19      410.98      399.51      7.67 o 
  -1   1  19      207.75      208.58      5.82 o 
   0   1  19        3.40        5.04      1.27 o 
   1   1  19      996.81      970.50     15.07 o 
   2   1  19      179.29      173.29      3.75 o 
   3   1  19       25.33       36.79      2.13 o 
   4   1  19       93.47       95.72      3.28 o 
   5   1  19      755.22      757.50     17.05 o 
   6   1  19        2.29        1.64      2.17 o 
   7   1  19       57.03       53.85      5.47 o 
 -11   2  19       81.46       96.33      4.30 o 
 -10   2  19      124.64      120.65      5.17 o 
  -9   2  19      139.28      127.12      7.11 o 
  -8   2  19       50.03       59.28      3.99 o 
  -7   2  19       62.81       73.91      6.57 o 
  -6   2  19      380.67      390.61     11.91 o 
  -5   2  19      105.47       98.16      4.67 o 
  -4   2  19      109.20      112.42      4.85 o 
  -3   2  19       24.24       22.70      2.44 o 
  -2   2  19       18.08       20.13      1.91 o 
  -1   2  19       91.17       81.63      3.28 o 
   0   2  19      505.08      484.00      9.76 o 
   1   2  19       64.80       68.13      3.78 o 
   2   2  19       34.24       31.62      2.62 o 
   3   2  19      196.52      196.98      6.60 o 
   4   2  19        1.34        4.61      1.34 o 
   5   2  19       34.85       37.90      9.08 o 
   6   2  19       15.37       17.81      2.62 o 
 -10   3  19        6.15        5.68      2.08 o 
  -9   3  19       44.38       38.82      3.08 o 
  -8   3  19      310.73      321.90      9.94 o 
  -7   3  19      128.97      128.90      5.70 o 
  -6   3  19        3.50        6.59      2.05 o 
  -5   3  19        9.05        8.57      2.26 o 
  -4   3  19      178.75      198.67      7.35 o 
  -3   3  19       98.97      109.40      5.68 o 
  -2   3  19      781.02      813.36     21.41 o 
  -1   3  19       22.39       21.16      2.47 o 
   0   3  19      182.32      168.18      6.10 o 
   1   3  19      201.87      222.48      6.78 o 
   2   3  19       39.75       34.36      3.15 o 
   3   3  19      133.33      123.53      9.30 o 
   4   3  19      116.20      122.36      7.66 o 
   5   3  19      239.68      246.70     11.38 o 
   6   3  19      271.62      300.11     12.70 o 
   7   3  19       29.69       28.68      3.28 o 
  -8   4  19       45.65       41.15      4.16 o 
  -7   4  19      158.79      173.58      8.54 o 
  -6   4  19      218.67      288.07     12.26 o 
  -5   4  19      132.88      152.35      8.10 o 
  -4   4  19      256.43      271.43     11.82 o 
  -3   4  19      431.57      428.60     16.20 o 
  -2   4  19      358.98      383.29     14.67 o 
  -1   4  19      136.07      141.92      5.45 o 
   0   4  19      154.89      162.33      5.67 o 
   1   4  19      154.62      147.43      5.05 o 
   2   4  19      145.63      150.60      8.54 o 
   3   4  19      125.33      136.15      7.44 o 
   4   4  19      126.74      139.00      7.44 o 
   5   4  19      259.55      262.89     11.38 o 
   6   4  19      130.48      141.19      7.00 o 
  -6   5  19       20.42       25.61      3.06 o 
  -5   5  19      179.20      180.81      8.76 o 
  -4   5  19       32.24       43.34      3.94 o 
  -3   5  19       84.72       88.87      5.69 o 
  -2   5  19     1009.89     1054.42     35.46 o 
  -1   5  19      264.03      283.69     11.38 o 
   0   5  19       35.85       30.57      2.26 o 
   1   5  19       12.46       18.35      2.19 o 
   2   5  19       88.38       97.19      5.91 o 
   3   5  19       28.31       17.73      2.85 o 
  -3  -5  20       24.09       26.92      2.63 o 
  -2  -5  20       23.73       15.98      2.19 o 
  -1  -5  20       15.43       14.67      2.19 o 
  -7  -4  20       58.60       65.89      3.72 o 
  -6  -4  20       72.18       95.00      5.03 o 
  -5  -4  20      260.11      289.60     11.82 o 
  -4  -4  20      152.90      161.33      7.88 o 
  -3  -4  20       79.63       76.42      3.93 o 
  -2  -4  20       15.34       12.70      2.41 o 
  -1  -4  20      141.83      144.03      6.57 o 
   0  -4  20      468.38      521.63     17.07 o 
   1  -4  20       12.81        9.85      1.97 o 
   2  -4  20      171.83      176.87      7.00 o 
  -9  -3  20       15.64       16.42      2.19 o 
  -8  -3  20        6.40       10.07      2.19 o 
  -7  -3  20       75.37       84.93      5.47 o 
  -6  -3  20      209.21      234.88     10.73 o 
  -4  -3  20        8.05        3.84      1.94 o 
  -3  -3  20       20.28       29.55      2.84 o 
  -2  -3  20       74.68       70.29      4.00 o 
  -1  -3  20       51.50       47.93      2.83 o 
   0  -3  20      151.33      171.35     10.54 o 
   1  -3  20       73.23       77.57      5.85 o 
   2  -3  20      273.30      278.99      7.09 o 
   3  -3  20      356.25      374.02     10.41 o 
   4  -3  20      159.17      172.93      6.79 o 
   5  -3  20       51.35       65.67      5.47 o 
 -10  -2  20      291.59      337.98     12.70 o 
  -9  -2  20       71.36       72.02      5.25 o 
  -5  -2  20       42.39       43.34      3.50 o 
  -4  -2  20      129.64      116.08      6.85 o 
  -3  -2  20      343.17      347.15      9.19 o 
  -2  -2  20       45.91       45.17      2.25 o 
  -1  -2  20      225.48      228.62      8.76 o 
   0  -2  20      171.68      150.53      5.03 o 
   1  -2  20      114.80      108.15      5.12 o 
   2  -2  20       18.55       17.59      2.61 o 
   3  -2  20      332.66      330.43      8.08 o 
   4  -2  20      214.35      224.92     10.04 o 
   5  -2  20       62.83       74.01      4.27 o 
   6  -2  20       78.77       82.07      3.48 o 
   7  -2  20      259.75      262.24     11.60 o 
 -11  -1  20       46.03       34.15      3.28 o 
 -10  -1  20      126.11      124.16      5.17 o 
  -9  -1  20       49.00       52.54      5.25 o 
  -8  -1  20      104.26       88.87      7.22 o 
  -7  -1  20       29.69       24.16      2.73 o 
  -6  -1  20       44.36       49.05      3.63 o 
  -5  -1  20       15.72       13.63      2.15 o 
  -4  -1  20      167.64      163.20      6.14 o 
  -3  -1  20       66.93       59.95      2.58 o 
  -2  -1  20       38.28       37.78      1.97 o 
  -1  -1  20       62.67       64.57      2.72 o 
   0  -1  20       66.53       67.21      3.70 o 
   1  -1  20       28.05       22.31      1.65 o 
   2  -1  20       86.36       91.32      3.27 o 
   3  -1  20       66.69       77.24      4.48 o 
   4  -1  20       12.83       15.79      2.10 o 
   5  -1  20      380.09      396.96     10.89 o 
   6  -1  20       75.52       80.64      5.25 o 
   7  -1  20       57.84       52.97      4.82 o 
 -11   0  20       29.34       23.20      3.28 o 
 -10   0  20      136.33      151.91      8.54 o 
  -9   0  20      153.94      130.68      8.10 o 
  -8   0  20      433.03      400.80     17.73 o 
  -7   0  20       31.04       36.72      3.36 o 
  -6   0  20        8.18       12.00      2.37 o 
  -5   0  20      103.61      109.83      5.41 o 
  -4   0  20      246.04      226.76      6.93 o 
  -3   0  20      478.66      461.25      9.98 o 
  -2   0  20      341.61      314.61      6.55 o 
  -1   0  20      714.86      671.71     13.83 o 
   0   0  20       16.68       27.19      1.89 o 
   1   0  20       51.63       57.63      2.15 o 
   2   0  20        0.52       -0.32      1.26 o 
   3   0  20      487.53      457.44      9.44 o 
   4   0  20       86.84       83.05      3.36 o 
   5   0  20       44.47       36.55      3.10 o 
   6   0  20      194.93      176.05      5.09 o 
   7   0  20       23.38       28.46      3.72 o 
 -11   1  20       45.30       35.91      2.19 o 
 -10   1  20      127.49      138.53      5.91 o 
  -9   1  20       47.39       47.77      3.04 o 
  -8   1  20      103.53       94.29      6.68 o 
  -7   1  20       29.17       32.14      2.71 o 
  -6   1  20       43.64       49.74      6.35 o 
  -5   1  20       16.26       18.93      2.04 o 
  -4   1  20      170.60      157.92      5.95 o 
  -3   1  20       66.08       58.16      4.76 o 
  -2   1  20       38.93       41.23      3.22 o 
  -1   1  20       62.74       69.01      3.79 o 
   0   1  20       67.89       71.92      3.30 o 
   1   1  20       27.40       26.61      3.94 o 
   2   1  20       83.90       84.72      3.61 o 
   3   1  20       68.83       81.04      2.87 o 
   4   1  20       12.78        5.25      3.28 o 
   5   1  20      378.44      366.87     17.07 o 
 -10   2  20      293.33      335.45      9.44 o 
  -9   2  20       69.74       71.34      4.60 o 
  -8   2  20      187.71      209.35      7.04 o 
  -7   2  20      306.38      335.85     10.19 o 
  -6   2  20       48.04       56.64      3.79 o 
  -5   2  20       43.02       45.24      7.22 o 
  -4   2  20      128.87      127.00      9.30 o 
  -3   2  20      342.24      358.25      9.00 o 
  -2   2  20       45.83       43.56      2.29 o 
  -1   2  20      223.84      220.01      7.79 o 
   0   2  20      173.59      142.23      5.83 o 
   1   2  20      113.91      113.65      7.33 o 
   2   2  20       18.55       14.32      3.61 o 
   3   2  20      331.34      334.25     14.67 o 
   4   2  20      215.44      235.31     11.16 o 
   5   2  20       62.53       81.21      6.13 o 
  -9   3  20       16.03       17.80      3.17 o 
  -8   3  20        7.44       11.98      2.96 o 
  -7   3  20       72.57       82.48     11.49 o 
  -6   3  20      211.60      235.16      7.82 o 
  -5   3  20       79.80       79.54      5.36 o 
  -4   3  20        7.83        5.42      1.75 o 
  -3   3  20       20.18       28.07      2.67 o 
  -2   3  20       73.08       68.08      4.93 o 
  -1   3  20       51.19       44.79      2.71 o 
   0   3  20      152.93      168.11      9.19 o 
   1   3  20       74.21       83.40      6.57 o 
   2   3  20      277.47      302.30     13.13 o 
   3   3  20      359.80      398.61     15.98 o 
   4   3  20      156.68      159.58      8.54 o 
   5   3  20       51.85       58.23      4.82 o 
   6   3  20       25.39       31.96      3.50 o 
  -7   4  20       59.79       66.11      4.60 o 
  -6   4  20       69.86       81.21      5.25 o 
  -5   4  20      258.03      300.98     11.82 o 
  -4   4  20      156.47      159.58      7.66 o 
  -3   4  20       79.78       93.69      5.25 o 
  -2   4  20       15.22       19.04      2.63 o 
  -1   4  20      140.30      142.28      6.35 o 
   0   4  20      460.79      484.20     19.48 o 
   1   4  20       13.67       12.26      2.85 o 
   2   4  20      174.13      190.66      8.97 o 
   3   4  20      167.60      170.96      8.32 o 
   4   4  20       86.04       89.75      5.47 o 
  -3   5  20       23.64       28.46      2.63 o 
  -2   5  20       25.02       26.92      2.41 o 
  -1   5  20       14.96       17.29      1.75 o 
  -5  -4  21      115.12      119.52      5.91 o 
  -3  -4  21       34.05       28.02      3.28 o 
  -8  -3  21      237.78      254.14      9.85 o 
  -7  -3  21       39.88       37.43      3.50 o 
  -6  -3  21       30.52       35.90      3.94 o 
  -3  -3  21        8.32        6.79      2.41 o 
  -2  -3  21       66.67       61.73      4.60 o 
  -1  -3  21       26.34       26.05      3.06 o 
   0  -3  21       89.38       89.97      4.82 o 
   1  -3  21       24.84       21.56      2.15 o 
   2  -3  21      103.90      108.97      5.58 o 
   3  -3  21       16.53       14.23      3.28 o 
   4  -3  21      121.01      120.61      7.00 o 
  -8  -2  21      196.85      181.90      8.76 o 
  -2  -2  21        1.58        3.43      1.94 o 
  -1  -2  21      344.36      387.10     11.89 o 
   0  -2  21       16.83       20.24      3.89 o 
   1  -2  21       70.61       90.15      6.46 o 
   2  -2  21      203.64      218.70      7.10 o 
   3  -2  21       80.82       90.39      7.88 o 
   4  -2  21       69.06       62.63      3.08 o 
   5  -2  21       61.30       63.48      5.25 o 
  -6  -1  21      299.44      177.96     10.07 o 
  -5  -1  21       96.92       60.85      6.57 o 
  -4  -1  21      442.68      425.75     14.88 o 
  -3  -1  21       21.11       15.18      4.49 o 
  -2  -1  21      144.91      138.78      9.19 o 
  -1  -1  21       59.66       44.06     19.48 o 
   0  -1  21      204.63      217.90      7.52 o 
   1  -1  21      709.89      692.38     14.85 o 
   2  -1  21       49.17       52.51      3.47 o 
   3  -1  21      529.77      524.26     14.56 o 
   4  -1  21      258.33      277.78     13.13 o 
   5  -1  21       33.99       31.96      4.16 o 
   6  -1  21       11.07        7.44      2.41 o 
 -10   0  21       31.74       26.05      3.50 o 
  -9   0  21       64.24       65.45      5.47 o 
  -8   0  21      146.57      155.20      8.76 o 
  -7   0  21        0.73        8.10      3.28 o 
  -6   0  21      138.45      154.32      9.41 o 
  -5   0  21       25.32       24.52      4.38 o 
  -4   0  21      444.54      422.42     12.20 o 
  -3   0  21      128.01      123.60      5.47 o 
  -2   0  21       11.32       15.90      2.44 o 
  -1   0  21       53.41       47.24      3.01 o 
   0   0  21      234.53      257.86     13.35 o 
   1   0  21       11.08        9.19      3.50 o 
   2   0  21        3.63        2.63      2.85 o 
   3   0  21       83.94       98.50      7.66 o 
   4   0  21      143.02      129.77      5.10 o 
   5   0  21       30.65       35.68      4.38 o 
   6   0  21       27.83       32.40      3.94 o 
 -10   1  21      285.52      319.15     13.57 o 
  -9   1  21        0.34       -0.88      2.19 o 
  -8   1  21       23.24       25.61      3.94 o 
  -7   1  21      110.09      126.96      8.10 o 
  -5   1  21       96.27      105.51      7.88 o 
  -4   1  21      441.03      426.41     19.26 o 
  -3   1  21       21.40       17.29      2.47 o 
  -2   1  21      144.13      136.16      8.76 o 
  -1   1  21       59.26       54.71      8.10 o 
   0   1  21      206.75      217.14      8.97 o 
  -8   2  21      201.15      195.12      5.89 o 
  -7   2  21      152.99      154.69      5.25 o 
  -6   2  21       13.87       12.45      1.69 o 
  -5   2  21       10.32        6.87      1.52 o 
  -4   2  21       71.18       70.92      6.79 o 
  -3   2  21      146.38      157.17      9.63 o 
  -2   2  21        1.22        0.00      2.85 o 
  -1   2  21      343.31      362.93     17.51 o 
   1   2  21       69.94       89.75      6.79 o 
   2   2  21      204.99      238.60     11.16 o 
   3   2  21       81.61       94.78      6.35 o 
  -7   3  21       39.30       41.12      2.47 o 
  -6   3  21       31.91       36.15      2.51 o 
  -5   3  21        7.56       11.23      2.52 o 
  -4   3  21       14.43       12.33      1.69 o 
  -3   3  21        8.27        4.82      2.85 o 
  -2   3  21       68.19       68.08      6.35 o 
  -1   3  21       24.92       25.43      2.93 o 
   0   3  21       88.50       89.78      4.61 o 
   1   3  21       26.52       34.15      3.94 o 
   2   3  21      101.76      106.82      6.57 o 
   3   3  21       16.42       10.07      2.63 o 
   4   3  21      119.71      132.87      6.79 o 
  -5   4  21      115.80      125.87      5.47 o 
  -4   4  21      146.95      159.79      6.35 o 
   1   4  21       40.52       39.62      3.72 o 
  -1  -2  22       34.50       31.74      3.50 o 
   0  -2  22       45.97       48.82      3.15 o 
   1  -2  22       17.51       16.20      3.28 o 
   2  -2  22        9.83       15.32      3.28 o 
   3  -2  22      535.02      582.48     22.77 o 
  -1  -1  22        9.23       11.82      3.28 o 
   0  -1  22      178.62      173.37      9.63 o 
   1  -1  22       95.39       89.56      4.20 o 
   2  -1  22        3.41        1.97      2.41 o 
   3  -1  22      198.54      195.69      9.85 o 
   4  -1  22        2.10       -1.09      2.19 o 
  -8   0  22       23.63       26.92      3.50 o 
  -7   0  22        8.86        3.50      2.63 o 
  -6   0  22       54.34       48.16      5.03 o 
  -5   0  22      912.42      936.22     35.46 o 
  -4   0  22       21.69       13.79      3.72 o 
  -3   0  22      219.91      235.97     12.04 o 
  -2   0  22       11.41        8.32      3.50 o 
  -1   0  22       11.06       23.86      4.38 o 
   0   0  22       95.76      112.25     10.18 o 
   1   0  22        0.26        0.44      2.63 o 
   2   0  22      171.77      161.33      8.97 o 
   3   0  22       28.57       33.71      4.38 o 
   4   0  22      215.56      221.09     10.29 o 
  -8   1  22       44.68       40.28      4.16 o 
  -7   1  22      126.05      139.44      7.88 o 
  -6   1  22      274.24      305.80     14.01 o 
  -5   1  22       12.02        7.44      3.06 o 
  -4   1  22      164.58      198.54     10.73 o 
  -3   1  22      293.14      311.27     14.67 o 
  -2   1  22       42.80       45.75      5.47 o 
  -1   1  22        8.51        9.19      3.28 o 
   0   1  22      177.82      163.08      9.85 o 
  -6   2  22        2.96        4.16      2.63 o 
  -5   2  22      241.38      267.71     12.48 o 
  -4   2  22        4.83        1.97      2.41 o 
  -3   2  22      118.41      124.33      7.88 o 
  -2   2  22      253.46      295.07     14.01 o 
  -1   2  22       32.17       36.34      4.82 o 
   0   2  22       47.97       49.03      5.25 o 
  -4   3  22      115.06      111.20      6.79 o 
  -3   3  22       12.28       13.79      3.06 o 
  -2   3  22       66.53       56.26      5.25 o 
  -1   3  22       57.08       65.23      5.47 o 
   1   3  22       43.82       45.53      4.60 o 
  -5   0  23      100.86      120.61      7.22 o 
  -4   0  23       25.15       14.88      3.06 o 
  -3   0  23      561.50      647.28     25.17 o 
  -2   0  23        8.33        2.63      2.63 o 
   0   0  23        6.14        8.10      3.06 o 
   1   0  23       90.69       88.00      6.13 o 
  -6   1  23      110.62      125.65      7.00 o 
  -5   1  23       37.71       35.68      3.94 o 
  -4   1  23      144.28      132.65      7.66 o 
  -1   1  23       16.78       16.64      3.50 o 
   0   1  23       74.49       94.56      6.35 o 
  -4   2  23      203.39      230.06     10.73 o 
  -3   2  23      168.94      202.48      9.85 o 
  -2   2  23      211.50      249.54     11.60 o 
  -1   2  23      206.98      235.75     11.16 o 
   0   2  23      184.72      201.82      9.85 o 
                                                 
